# Supplementary material for: Activins and their related proteins in colon carcinogenesis: insights from early and advanced azoxymethane rat models of colon cancer
Source: BMC Cancer. 2016 Nov 11;16:879. doi: 10.1186/s12885-016-2914-9 (PMC5106801; doi:10.1186/s12885-016-2914-9)
Supplement: Additional file 4: — Histopathology, immunohistochemistry, ELISA and gene expression raw data. Raw data generated from gross and microscopic studies of tumours, digital image analysis for measuring the surface areas of neoplastic lesions, immunohistochemistry scores of all studied molecules, ELISA data generated from serum and colonic tissues; and data form quantitative expression of all targeted genes. (XLSX 674 kb) [file 12885_2016_2914_MOESM4_ESM.xlsx]

## Sheet: Histopathology Data
Groups	Body Weight	Colon Surface Area	Nake eye tumour count	Dissecting tumour count	L-ACF count	L-ACF surface area	F-ACF count	F-ACF surface area	MDF count	MDF surface area	Adenoma count	Adenoma SA	Carcinoma count	Carcinoma SA
NC1	205	22.2	0	0	1	2.4	0	0	0	0	0	0	0	0
NC2	210	18.6	0	0	1	3.18	0	0	0	0	0	0	0	0
NC3	257	18.3	0	0	1	3.64	0	0	0	0	0	0	0	0
NC4	252	19.6	0	0	1	3.94	0	0	0	0	0	0	0	0
NC5	246	19	0	0	1	6.12	0	0	0	0	0	0	0	0
NC6	203	17.2	0	0	1	3.56	0	0	0	0	0	0	0	0
NC7	208	22.2	0	0	1	4.18	0	0	0	0	0	0	0	0
NC8	208	21.3	0	0	1	4.12	0	0	0	0	0	0	0	0
NC9	226	17.9	0	0	1	2.96	0	0	0	0	0	0	0	0
NC10	225	18.5	0	0	1	5.16	0	0	0	0	0	0	0	0
NC11	250	22.6	0	0	1	5.26	0	0	0	0	0	0	0	0
NC12	248	18.3	0	0	1	4.44	0	0	0	0	0	0	0	0
NC13	250	16.1	0	0	1	6.14	0	0	0	0	0	0	0	0
NC14	250	16.6	0	0	1	4.41	0	0	0	0	0	0	0	0
NC15	247	16.4	0	0	2	7.1	0	0	0	0	0	0	0	0
NC16	251	17.8	0	0	1	3.78	0	0	0	0	0	0	0	0
NC17	252	17.9	0	0	1	4.42	0	0	0	0	0	0	0	0
NC18	211	18.2	0	0	1	4.08	0	0	0	0	0	0	0	0
NC19	213	22.4	0	0	1	3.8	0	0	0	0	0	0	0	0
NC20	212	22.2	0	0	1	3.27	0	0	0	0	0	0	0	0
S-AOM1	206	22.8	9	24	85	42.4	10	11.82	17	83.61	6	278.98	16	103.64
S-AOM2	247	20.9	3	22	75	34.6	8	9.11	15	117.84	5	153.87	19	108.74
S-AOM3	207	20.6	4	12	58	23.84	6	8	14	89.98	5	211.13	14	88.84
S-AOM4	205	20.4	4	11	64	29.28	7	8.34	13	12.2	7	347.42	23	204.36
S-AOM5	223	16.4	5	18	67	32.45	8	9.24	16	160.91	8	369.78	25	223.62
S-AOM6	250	16.1	6	23	81	39.9	16	16.62	20	159.64	13	429.91	26	251.7
S-AOM7	190	23.2	6	10	47	7.3	13	13.55	17	168.68	15	450.52	17	116.98
S-AOM8	200	23	3	13	53	18.14	10	11.23	14	182.87	8	358.34	16	101.55
S-AOM9	255	15.6	7	14	52	21.89	19	19.35	22	297.65	9	391.1	19	161.38
S-AOM10	225	22.6	7	19	48	11.9	24	23.12	20	235.68	12	435.12	17	148.33
S-AOM11	220	22.2	9	26	58	28.48	26	26.68	20	204.22	13	368.67	14	94.69
S-AOM12	211	23.4	10	13	62	24.47	29	35.18	20	196.89	12	328.82	16	105.88
S-AOM13	245	15.6	8	16	76	41.76	34	51.7	22	352.9	12	348.93	13	72.94
S-AOM14	250	16.2	7	12	68	28.44	21	26.92	18	159.95	14	454.84	19	136.48
S-AOM15	252	16.2	11	10	74	41.14	24	26.87	19	178.39	13	388.86	16	103.63
S-AOM16	228	15.2	9	9	64	26.57	17	18.99	17	145.56	10	236.48	13	85.66
S-AOM17	204	15.4	5	14	59	23.09	16	18.25	18	174.87	16	507.8	25	241.99
S-AOM18	195	15.8	5	21	57	21.11	15	17.45	12	143.31	14	401.22	19	117.62
S-AOM19	190	23.2	7	10	63	28.33	19	24.61	18	161.53	5	101.7	12	78.56
S-AOM20	260	22.9	3	14	74	40.11	23	32.59	20	189.62	6	179.98	14	92.67
S-AOM21	210	15.4	4	12	71	39.52	19	21.55	17	125.84	8	287.36	12	74.44
S-AOM22	205	23.1	9	25	69	36.17	21	23.94	20	161.46	8	302.18	15	107.06
S-AOM23	190	22.8	11	15	64	34.13	24	26.68	21	163.76	7	196.27	11	68.24
S-AOM24	210	15.2	4	13	52	29.04	18	23.86	14	109.89	10	413.35	17	103.32
S-AOM25	250	15.9	4	11	51	26.38	17	20.88	14	124.38	12	454.62	22	212.56
S-AOM26	244	15.4	10	13	72	37.33	29	33.78	21	167.69	10	373.36	16	178.45
S-AOM27	195	16.2	7	15	84	42.4	31	39.94	22	306.84	8	289.79	10	48
S-AOM28	207	16.2	9	9	69	36.18	19	25.57	14	201.64	8	300.55	15	121.34
S-AOM29	238	16.4	4	18	67	34.14	15	16.66	13	135.54	9	327.98	15	136.38
S-AOM30	247	22.6	5	22	65	30.11	13	9.3	14	146.96	11	377.54	15	149.14
L-AOM1	200	19.4	11	24	162	112.18	39	81.54	30	555.63	16	318.21	59	369.86
L-AOM2	164	18.6	15	28	143	91.71	20	66.92	19	342.8	12	626.45	81	628.89
L-AOM3	166	15.2	17	14	181	132.75	54	91.8	35	753.64	17	692.64	94	755.68
L-AOM4	184	18.9	7	21	174	125.32	42	88.62	33	681.29	10	498.78	62	568.86
L-AOM5	190	18.5	9	25	162	101.64	27	58.41	27	450.81	8	412.61	57	222.8
L-AOM6	205	15.6	11	15	158	101.47	24	52.87	26	421.97	19	1396.7	109	1808.4
L-AOM7	166	20.3	14	18	149	69.65	23	55.32	28	556.57	11	628.32	98	968.32
L-AOM8	162	19.3	17	19	183	133.27	43	92.14	27	521.76	12	678.94	91	679.72
L-AOM9	185	16.5	19	24	173	114.84	41	78.76	35	966.3	8	502.98	60	481.66
L-AOM10	182	16.8	16	26	125	59.15	19	9.3	27	631.16	9	632.23	72	665.52
L-AOM11	170	19.2	12	26	129	77.12	20	58.12	26	584.97	14	1004.58	103	934.34
L-AOM12	175	15.7	8	29	168	93.33	26	68.54	27	582.26	12	912.76	96	788.62
L-AOM13	173	17.2	15	32	146	71.85	24	70.02	30	613.33	9	603.22	85	676.73
L-AOM14	164	17.8	19	25	162	89.88	28	78.22	31	601.78	10	697.68	91	797.54
L-AOM15	165	17.4	17	28	142	80.68	31	76.18	31	615.54	12	727.84	98	863.64
L-AOM16	190	18.2	13	24	127	59.91	25	68.79	31	603.68	11	328.34	63	627.26
L-AOM17	170	19.1	16	28	124	57.34	26	75.61	30	591.02	13	899.66	97	867.81
L-AOM18	190	19.4	9	21	138	109.84	39	84.91	31	544.79	8	274.8	60	583.46
L-AOM19	199	21.5	13	32	121	61.77	23	65.33	32	583.69	16	834.55	91	824.18
L-AOM20	190	22.3	18	36	117	55.89	25	68.32	35	803.84	12	789.82	83	699.64
L-AOM21	170	15.6	18	34	103	7.4	24	63.48	31	658.76	11	750.64	74	642.82
L-AOM22	170	15.5	16	35	118	55.55	29	70.12	27	372.18	9	729.52	69	588.28
L-AOM23	170	15.4	12	15	113	52.89	26	64.94	25	351.28	9	681.21	61	544.26
L-AOM24	220	15.7	16	19	139	119.81	44	72.58	28	531.54	11	834.64	98	908.96
L-AOM25	176	17.3	8	26	192	133.3	48	79.98	32	752.26	10	728.76	71	695.65
L-AOM26	200	17.4	18	24	104	39.73	24	58.28	25	457.57	14	944.34	101	952.34
L-AOM27	170	17.1	14	30	116	52.18	30	58.96	27	625.46	9	734.94	82	723.96
L-AOM28	160	16.4	19	18	111	48.25	26	62.33	25	609.38	11	743.36	86	735.59
L-AOM29	162	17.4	21	23	184	128.38	44	82.87	34	792.84	14	914.32	97	836.44
L-AOM30	200	19.5	11	25	133	92.66	41	78.78	30	707.91	12	822.56	89	786.79

## Sheet: Immunohistochemistry Data
	βA-subunit	βB-subunit	2A receptor	2B receptor	p-Smad2	p-Smad3	Smad4	Smad6/7	Follistatin
NC1-NG Field 1	226.41	181.65	185.22	101.65	178.22	258.41	235.56	188.02	271.55
NC1-NG Field 2	221.21	154.44	179.35	152.54	182.35	331.21	242.18	148.15	234.62
NC1-NG Field 3	224.87	184.16	182.36	188.02	144.36	249.87	238.09	179.36	252.16
NC1-NG Field 4	209.65	227.34	192.61	107.34	200.61	278.65	216.22	221.64	264.85
NC1-NG Field 5	194.9	142.66	188.44	102.66	172.44	284.9	203.08	138.97	266.72
NC2-NG Field 1	179.5	136.78	142.36	86.78	184.36	293.5	202.16	141.32	262.18
NC2-NG Field 2	185.65	164.88	178.81	88.9	168.81	287.65	211.77	170.38	191.22
NC2-NG Field 3	192.34	214.88	188.39	114.88	172.39	339.34	215.06	219.74	270.34
NC2-NG Field 4	180.94	134.46	184.24	94.46	171.24	274.94	205.15	126.26	221.84
NC2-NG Field 5	177.31	148.22	209.16	118.22	209.16	317.31	207.64	153.11	228.28
NC3-NG Field 1	218.64	126.54	186.64	126.54	172.64	248.64	223.33	128.78	272.54
NC3-NG Field 2	237.37	136.45	176.28	116.45	164.28	337.37	251.12	142.23	202.27
NC3-NG Field 3	234.58	142.12	168.88	102.12	189.32	272.58	259.16	145.66	197.88
NC3-NG Field 4	207.65	222.6	179.25	122.6	201.28	247.65	241.88	213.08	223.01
NC3-NG Field 5	209.65	132.98	192.66	112.98	178.27	330.65	229.74	121.49	207.33
NC4-NG Field 1	251.47	144.22	238.76	104.22	192.78	262.87	213.16	137.06	250.12
NC4-NG Field 2	236.21	163.26	276.04	78.26	214.24	336.21	211.38	152.94	280.89
NC4-NG Field 3	222.64	184.31	246.66	84.31	226.6	232.64	209.69	169.33	283.64
NC4-NG Field 4	196.97	213.07	179.15	143.07	182.75	226.97	218.11	216.68	197.66
NC4-NG Field 5	203.89	172.38	178.26	72.38	174.52	223.89	214.72	181.46	269.98
NC5-NG Field 1	228.98	134.66	189.16	104.66	168.72	278.98	244.71	125.25	229.35
NC5-NG Field 2	223.78	178.96	184.55	108.96	190.06	293.78	228.34	163.33	234.89
NC5-NG Field 3	231.34	228.08	172.01	118.08	155.23	271.34	240.03	204.56	252.39
NC5-NG Field 4	228.97	154.46	196.18	114.46	168.43	238.97	237.18	177.32	238.87
NC5-NG Field 5	230.31	167.11	184.44	87.11	146.84	240.31	222.93	142.55	254.26
NC6-NG Field 1	204.65	182.22	188.65	82.22	152.46	284.65	205.63	157.09	264.78
NC6-NG Field 2	203.45	112.78	178.4	112.78	129.84	222.45	196.94	136.69	222.62
NC6-NG Field 3	208.82	240.33	182.66	140.33	172.59	288.82	203.66	221.03	218.84
NC6-NG Field 4	169.94	168.34	194.98	98.34	126.99	269.94	201.42	186.45	205.68
NC6-NG Field 5	182.24	218.18	209.17	118.18	211.14	302.24	204.68	196.08	191.38
NC7-NG Field 1	232.71	225.11	269.28	125.11	201.32	268.71	259.67	219.08	264.45
NC7-NG Field 2	223.68	226.03	244.84	96.03	223.84	273.68	246.34	207.19	244.36
NC7-NG Field 3	212.48	146.68	189.16	106.68	164.16	262.48	232.87	154.37	258.11
NC7-NG Field 4	173.99	138.88	254.82	118.88	238.32	289.99	251.14	162.29	244.12
NC7-NG Field 5	171.97	166.26	186.9	126.26	161.54	301.97	233.88	164.24	233.24
NC8-NG Field 1	185.86	132.32	192.56	127.32	168.86	235.86	206.56	129.18	262.16
NC8-NG Field 2	192.98	141.49	173.91	111.49	164.87	232.98	214.38	158.07	246.8
NC8-NG Field 3	224.58	228.01	186.54	128.01	178.03	264.58	205.09	186.62	188.88
NC8-NG Field 4	241.02	139.13	168.16	144.13	120.52	241.02	223.56	129.34	229.15
NC8-NG Field 5	210.98	140.88	192.94	152.88	188.66	300.98	256.73	151.06	216.92
NC9-NG Field 1	186.35	148.46	186.35	128.46	172.38	266.35	227.61	117.26	242.22
NC9-NG Field 2	184.89	154.8	184.89	138.85	142.45	248.89	201.39	103.83	235.15
NC9-NG Field 3	182.39	191.32	182.39	91.32	136.42	282.39	236.42	97.33	228.16
NC9-NG Field 4	178.87	189.66	178.87	89.66	146.98	278.87	224.85	113.47	220.5
NC9-NG Field 5	172.26	175.33	179.26	85.33	201.18	262.26	209.55	119.32	236.28
NC10-NG Field 1	227.78	224.11	184.49	124.11	212.08	253.78	203.43	189.91	218.42
NC10-NG Field 2	242.62	148.18	146.88	118.18	113.54	252.62	212.33	155.53	228.86
NC10-NG Field 3	238.84	184.38	189.82	84.38	204.81	239.84	198.66	178.98	246.14
NC10-NG Field 4	225.68	186.52	197.76	86.52	164.88	235.68	208.09	179.44	247.57
NC10-NG Field 5	221.38	183.12	221.38	83.12	204.58	231.38	215.15	166.62	266.98
NC11-NG Field 1	198.45	154.81	198.45	125.81	179.83	278.45	201.38	133.85	201.88
NC11-NG Field 2	192.36	163.92	192.36	136.92	218.14	262.36	194.89	125.98	226.24
NC11-NG Field 3	186.98	199.61	186.98	99.61	186.78	296.98	199.16	245.59	218.84
NC11-NG Field 4	182.88	188.21	182.88	88.21	182.84	282.88	207.05	232.36	185.42
NC11-NG Field 5	201.69	169.1	236.72	89.1	224.86	281.69	197.91	227.66	210.1
NC12-NG Field 1	288.12	124.84	219.12	124.84	219.12	288.12	281.38	191.08	228.92
NC12-NG Field 2	298.64	168.46	216.68	138.46	216.68	298.64	293.13	202.46	224.23
NC12-NG Field 3	262.24	142.62	244.62	122.62	241.53	228.24	279.2	146.62	219.16
NC12-NG Field 4	252.64	146.52	258.22	136.52	251.22	268.64	276.52	134.52	196.28
NC12-NG Field 5	248.66	186.42	196.66	86.42	196.66	248.66	208.62	216.42	242.54
NC13-NG Field 1	174.68	166.84	198.82	96.84	198.82	264.68	205.78	139.84	236.18
NC13-NG Field 2	178.34	202.18	178.34	102.18	178.34	268.34	198.66	184.18	252.17
NC13-NG Field 3	182.48	184.06	182.48	84.06	182.48	272.48	203.77	156.06	259.01
NC13-NG Field 4	200.08	188.66	200.08	88.66	200.08	280.08	215.64	161.66	244.08
NC13-NG Field 5	194.62	206.48	194.62	126.48	194.62	264.62	201.68	212.48	262.26
NC14-NG Field 1	241.34	191.24	214.34	81.24	214.34	261.34	265.31	109.24	253.61
NC14-NG Field 2	252.58	154.52	222.58	162.52	222.58	338.88	252.58	163.52	263.77
NC14-NG Field 3	236.31	203.33	236.31	103.33	236.31	286.31	239.18	213.33	212.66
NC14-NG Field 4	245.64	142.26	196.64	142.26	196.64	335.64	269.78	156.26	253.52
NC14-NG Field 5	229.89	183.03	210.98	78.73	210.98	269.89	235.23	187.03	268.43
NC15-NG Field 1	281.64	224.55	184.64	144.55	184.64	231.64	289.66	213.55	228.06
NC15-NG Field 2	275.12	202.88	225.12	169.88	225.12	235.12	278.14	207.88	248.03
NC15-NG Field 3	256.78	176.56	208.16	136.56	208.16	246.78	272.46	161.56	256.21
NC15-NG Field 4	268.02	194.11	208.02	104.11	208.02	258.02	268.02	172.11	224.12
NC15-NG Field 5	262.45	198.24	226.45	108.24	226.45	252.45	277.41	168.24	239.26
NC16-NG Field 1	186.87	176.16	186.87	194.16	186.87	286.87	224.11	159.16	240.62
NC16-NG Field 2	183.33	124.22	183.33	154.22	183.33	263.33	212.18	136.22	252.66
NC16-NG Field 3	172.08	147.99	182.08	157.99	182.08	252.08	198.47	158.99	252.16
NC16-NG Field 4	178.72	146.38	178.72	174.38	178.72	268.72	214.06	167.38	245.34
NC16-NG Field 5	186.54	158.62	186.54	104.62	186.54	280.54	209.65	132.62	238.64
NC17-NG Field 1	225.45	202.48	225.45	102.48	225.45	229.45	298.18	179.48	264.38
NC17-NG Field 2	248.56	166.04	228.62	126.04	228.62	288.56	277.02	104.04	229.4
NC17-NG Field 3	262.26	188.44	262.26	96.44	236.44	262.26	274.79	138.44	248.16
NC17-NG Field 4	278.54	182.42	232.33	102.42	232.33	278.54	296.18	167.42	239.65
NC17-NG Field 5	234.55	159.38	234.55	149.38	234.55	284.55	234.55	112.38	245.91
NC18-NG Field 1	194.26	196.41	194.26	106.41	194.26	284.26	177.26	196.41	232.76
NC18-NG Field 2	169.98	186.03	219.66	106.03	219.66	296.98	201.56	186.03	241.08
NC18-NG Field 3	176.26	208.18	184.33	108.18	184.33	264.26	196.39	208.18	186.86
NC18-NG Field 4	208.35	177.52	208.35	107.52	208.35	282.35	201.5	177.52	246.38
NC18-NG Field 5	197.08	184.64	197.08	104.64	197.08	297.08	171.96	184.64	224.64
NC19-NG Field 1	182.5	156.58	182.5	185.58	182.5	262.5	194.42	156.58	258.32
NC19-NG Field 2	189.22	177.41	189.22	194.41	189.22	279.22	189.22	177.41	229.82
NC19-NG Field 3	196.45	200.09	196.45	110.09	196.45	286.45	196.45	200.09	238.67
NC19-NG Field 4	208.32	154.43	208.32	114.43	208.32	268.32	193.32	154.43	241.74
NC19-NG Field 5	202.66	180.21	202.66	124.21	202.66	272.66	192.66	180.21	253.32
NC20-NG Field 1	216.88	192.08	216.88	102.08	216.88	276.88	199.88	192.08	229.98
NC20-NG Field 2	234.64	159.82	234.64	119.82	234.64	264.64	234.64	159.82	256.74
NC20-NG Field 3	252.99	173.14	252.99	143.14	252.99	272.99	252.99	173.14	238.81
NC20-NG Field 4	261.33	178.66	244.28	108.66	244.28	281.33	261.33	178.66	226.97
NC20-NG Field 5	254.87	148.24	218.66	118.24	218.66	334.87	254.87	148.24	223.89
S-AOM1-PN Field 1	355.41	101.65	155.65	280.41	164.54	322.41	171.21	81.14	239.41
S-AOM1-PN Field 2	284.21	134.44	174.44	306.21	152.66	204.21	200.66	82.24	244.21
S-AOM1-PN Field 3	344.87	144.16	184.16	295.87	172.24	192.87	204.18	79.74	236.87
S-AOM1-PN Field 4	319.65	107.34	177.34	291.65	151.16	189.65	163.35	92.16	270.65
S-AOM1-PN Field 5	254.9	102.66	212.66	278.98	142.87	202.9	203.54	87.28	227.98
S-AOM2-PN Field 1	233.5	86.78	216.78	303.18	174.35	199.5	199.78	96.85	276.18
S-AOM2-PN Field 2	247.65	64.88	184.88	319.55	168.08	245.65	185.36	102.16	262.55
S-AOM2-PN Field 3	289.34	114.88	162.88	329.02	176.34	183.34	151.52	105.18	259.02
S-AOM2-PN Field 4	244.94	94.46	144.46	292.94	172.68	210.94	166.63	98.81	241.94
S-AOM2-PN Field 5	267.31	118.22	158.22	267.31	169.18	332.31	158.28	112.2	266.31
S-AOM3-PN Field 1	328.64	126.54	142.54	168.64	146.28	318.64	169.29	114.08	269.64
S-AOM3-PN Field 2	287.37	116.45	146.45	267.37	177.43	307.37	181.47	104.44	251.37
S-AOM3-PN Field 3	292.58	102.12	152.12	196.58	144.14	294.58	189.39	92.89	229.58
S-AOM3-PN Field 4	337.65	122.6	132.6	177.65	148.83	237.65	148.08	95.72	237.65
S-AOM3-PN Field 5	279.65	112.98	112.98	309.65	137.21	219.65	119.56	62.36	221.65
S-AOM4-PN Field 1	342.87	104.22	144.22	244.87	150.06	251.47	196.38	66.18	252.87
S-AOM4-PN Field 2	346.21	63.26	123.26	381.21	138.48	286.21	134.26	106.1	260.21
S-AOM4-PN Field 3	282.64	84.31	144.31	218.64	128.16	312.64	207.37	71.98	248.64
S-AOM4-PN Field 4	216.97	113.07	133.07	216.97	114.68	206.97	162.18	108.02	288.97
S-AOM4-PN Field 5	223.89	72.38	162.38	223.89	178.42	253.89	202.69	65.78	273.89
S-AOM5-PN Field 1	348.98	104.66	144.66	258.98	161.18	228.98	198.21	73.16	276.56
S-AOM5-PN Field 2	273.78	108.96	158.96	263.78	122.59	223.78	172.88	82.24	301.78
S-AOM5-PN Field 3	261.34	118.08	168.08	241.34	124.56	231.34	206.17	107.22	294.34
S-AOM5-PN Field 4	258.97	114.46	134.46	228.97	148.78	228.97	143.33	63.81	288.97
S-AOM5-PN Field 5	320.31	87.11	127.11	240.31	152.47	230.31	148.14	98.14	282.31
S-AOM6-PN Field 1	274.65	82.22	138.22	324.65	123.18	214.65	159.25	102.14	284.65
S-AOM6-PN Field 2	313.45	112.78	152.78	223.45	111.92	223.45	196.01	106.25	273.45
S-AOM6-PN Field 3	288.82	120.33	160.33	338.82	155.51	258.82	178.33	58.32	292.82
S-AOM6-PN Field 4	269.94	98.34	178.34	269.94	179.17	269.94	193.34	74.54	269.94
S-AOM6-PN Field 5	352.24	118.18	178.18	212.24	182.31	282.24	186.18	98.09	202.24
S-AOM7-PN Field 1	288.71	125.11	165.11	268.71	168.88	232.71	195.11	61.82	268.71
S-AOM7-PN Field 2	263.68	96.03	146.03	233.68	158.42	223.68	211.03	98.16	283.68
S-AOM7-PN Field 3	332.48	106.68	146.68	212.48	162.72	252.48	207.68	72.68	252.48
S-AOM7-PN Field 4	289.99	118.88	138.88	289.99	131.38	323.99	159.88	65.42	289.99
S-AOM7-PN Field 5	311.97	126.26	166.26	201.97	171.32	312.97	163.26	71.98	294.97
S-AOM8-PN Field 1	335.86	127.32	137.32	215.86	148.52	315.86	181.32	94.24	276.86
S-AOM8-PN Field 2	342.98	111.49	161.49	222.98	170.28	312.98	208.49	101.02	223.98
S-AOM8-PN Field 3	334.58	128.01	158.01	234.58	161.13	204.58	172.01	78.14	208.58
S-AOM8-PN Field 4	311.02	139.13	139.13	241.02	157.22	321.02	151.13	72.89	292.02
S-AOM8-PN Field 5	330.98	140.88	170.88	210.98	166.11	240.98	176.88	84.18	291.98
S-AOM9-PN Field 1	266.35	128.46	148.46	316.35	119.54	216.35	149.46	59.42	221.35
S-AOM9-PN Field 2	254.89	134.8	154.8	254.89	124.39	204.89	174.8	104.12	224.89
S-AOM9-PN Field 3	282.39	91.32	141.32	322.39	138.16	232.39	157.32	74.52	212.39
S-AOM9-PN Field 4	278.87	89.66	139.66	348.87	152.6	248.87	132.66	104.24	288.87
S-AOM9-PN Field 5	262.26	85.33	165.33	262.26	174.81	262.26	137.33	71.02	277.26
S-AOM10-PN Field 1	333.78	124.11	174.11	233.78	153.25	347.78	169.11	66.83	281.78
S-AOM10-PN Field 2	312.62	118.18	148.18	252.62	149.99	360.62	148.18	105.05	234.62
S-AOM10-PN Field 3	308.84	84.38	154.38	248.84	162.32	355.84	213.38	101.12	229.84
S-AOM10-PN Field 4	355.68	86.52	166.52	235.68	170.45	225.68	201.52	76.35	275.68
S-AOM10-PN Field 5	321.38	83.12	163.12	211.38	134.18	221.38	187.12	82.24	281.38
S-AOM11-PN Field 1	278.45	125.81	165.81	339.45	158.42	258.45	189.81	86.46	239.45
S-AOM11-PN Field 2	262.36	136.92	156.92	262.36	162.77	272.36	163.92	72.34	325.36
S-AOM11-PN Field 3	246.98	99.61	98.61	346.98	121.28	166.98	158.61	98.18	209.98
S-AOM11-PN Field 4	242.88	88.21	178.21	282.88	146.09	162.88	177.21	79.12	320.88
S-AOM11-PN Field 5	281.69	89.1	149.1	281.69	202.64	171.69	164.1	93.37	318.69
S-AOM12-PN Field 1	288.12	124.84	144.84	329.12	125.06	175.12	182.84	61.76	208.12
S-AOM12-PN Field 2	298.64	138.46	158.46	340.64	183.33	308.64	189.46	55.09	207.64
S-AOM12-PN Field 3	352.24	122.62	162.62	202.24	162.62	262.24	191.62	72.55	307.24
S-AOM12-PN Field 4	298.64	136.52	166.52	268.64	166.52	252.64	203.52	138.2	321.64
S-AOM12-PN Field 5	348.66	86.42	158.42	248.66	158.42	248.66	248.42	87.84	288.66
S-AOM13-PN Field 1	334.68	96.84	169.84	264.68	169.84	204.68	184.84	83.34	294.68
S-AOM13-PN Field 2	368.34	102.18	172.18	268.34	172.18	208.34	125.18	96.22	296.34
S-AOM13-PN Field 3	362.48	84.06	154.06	272.48	154.06	202.48	110.06	98.33	272.48
S-AOM13-PN Field 4	280.08	88.66	88.66	280.08	88.66	221.08	156.66	64.44	280.08
S-AOM13-PN Field 5	264.62	126.48	156.48	264.62	156.48	254.62	116.48	129.01	264.62
S-AOM14-PN Field 1	291.34	61.24	148.24	261.34	148.24	241.34	188.24	76.18	261.34
S-AOM14-PN Field 2	342.58	148.52	132.52	272.58	132.52	252.58	162.52	60.86	272.58
S-AOM14-PN Field 3	276.31	103.33	124.33	286.31	124.33	236.31	201.33	61.14	286.31
S-AOM14-PN Field 4	285.64	142.26	92.26	295.64	92.26	245.64	122.26	87.57	295.64
S-AOM14-PN Field 5	339.89	81.03	158.03	269.89	158.03	229.89	132.03	66.98	292.89
S-AOM15-PN Field 1	301.64	144.55	144.55	201.64	144.55	281.64	134.96	99.88	315.64
S-AOM15-PN Field 2	315.12	152.88	160.88	215.12	160.88	275.12	186.88	160.01	295.12
S-AOM15-PN Field 3	326.78	136.56	136.56	206.78	136.56	256.78	197.56	148.84	296.78
S-AOM15-PN Field 4	338.02	64.11	94.11	208.02	94.11	268.02	194.11	59.56	268.02
S-AOM15-PN Field 5	332.45	58.24	92.24	212.45	92.24	262.45	192.24	152.1	262.45
S-AOM16-PN Field 1	346.87	166.16	166.16	286.87	166.16	266.87	119.16	141.92	286.87
S-AOM16-PN Field 2	333.33	154.22	154.22	263.33	154.22	243.33	108.22	94.23	263.33
S-AOM16-PN Field 3	352.08	157.99	157.99	252.08	157.99	232.08	147.99	89.16	252.08
S-AOM16-PN Field 4	368.72	166.38	166.38	268.72	166.38	278.72	133.38	96.28	268.72
S-AOM16-PN Field 5	280.54	68.62	61.62	280.54	94.84	216.54	152.62	118.54	280.54
S-AOM17-PN Field 1	325.45	102.48	132.48	225.45	132.48	225.45	160.48	152.18	275.45
S-AOM17-PN Field 2	288.56	126.04	86.04	288.56	86.04	248.56	161.04	148.17	288.56
S-AOM17-PN Field 3	262.26	96.44	146.44	262.26	146.44	262.26	153.44	63.01	262.26
S-AOM17-PN Field 4	278.54	92.42	122.42	278.54	122.42	278.54	144.42	84.08	278.54
S-AOM17-PN Field 5	324.55	149.38	149.38	284.55	149.38	234.55	178.38	63.38	284.55
S-AOM18-PN Field 1	284.26	56.41	156.41	284.26	156.41	214.26	191.41	83.61	284.26
S-AOM18-PN Field 2	256.98	106.03	106.03	296.98	100.24	269.98	183.03	79.77	296.98
S-AOM18-PN Field 3	264.26	108.18	108.18	264.26	96.64	206.26	188.18	155.78	264.26
S-AOM18-PN Field 4	282.35	97.52	127.52	282.35	127.52	208.35	177.52	61.52	282.35
S-AOM18-PN Field 5	277.08	64.64	164.64	297.08	164.64	197.08	164.64	60.43	297.08
S-AOM19-PN Field 1	262.5	135.58	135.58	262.5	135.58	202.325	204.58	60.87	262.5
S-AOM19-PN Field 2	279.22	157.41	157.41	279.22	157.41	277.2	138.41	88.03	279.22
S-AOM19-PN Field 3	286.45	100.09	130.09	286.45	130.09	282.21	113.09	86.21	286.45
S-AOM19-PN Field 4	298.32	114.43	114.43	268.32	114.43	286.74	144.43	74.12	268.32
S-AOM19-PN Field 5	302.66	124.21	124.21	272.66	124.21	272.16	152.21	109.26	272.66
S-AOM20-PN Field 1	346.88	62.08	132.08	276.88	132.08	316.88	207.08	90.62	276.88
S-AOM20-PN Field 2	354.64	119.82	119.82	264.64	119.82	328.64	188.82	82.66	264.64
S-AOM20-PN Field 3	292.99	143.14	143.14	272.99	143.14	252.99	196.14	104.16	272.99
S-AOM20-PN Field 4	291.33	108.66	108.66	281.33	108.66	261.33	169.66	62.34	281.33
S-AOM20-PN Field 5	274.87	118.24	118.24	294.87	118.24	254.87	178.24	108.64	294.87
S-AOM21-PN Field 1	345.41	71.65	171.65	295.41	171.65	226.41	171.65	74.38	295.41
S-AOM21-PN Field 2	284.21	154.44	154.44	284.21	154.44	221.21	154.44	89.4	284.21
S-AOM21-PN Field 3	344.87	168.16	118.16	294.87	118.16	224.87	148.16	88.16	294.87
S-AOM21-PN Field 4	339.65	67.34	107.34	289.65	107.34	209.65	127.34	109.65	289.65
S-AOM21-PN Field 5	254.9	152.66	102.66	284.9	102.66	194.9	132.66	105.91	284.9
S-AOM22-PN Field 1	253.5	56.78	106.78	263.5	106.78	179.5	146.78	82.76	263.5
S-AOM22-PN Field 2	267.65	64.88	111.88	277.65	111.88	185.65	161.88	91.08	277.65
S-AOM22-PN Field 3	289.34	144.88	144.88	289.34	144.88	192.34	144.88	79.86	289.34
S-AOM22-PN Field 4	244.94	94.46	94.46	274.94	94.46	180.94	164.46	96.38	274.94
S-AOM22-PN Field 5	267.31	118.22	118.22	267.31	118.22	177.31	178.22	74.64	267.31
S-AOM23-PN Field 1	328.64	66.54	96.88	288.64	96.88	218.64	136.88	88.32	288.64
S-AOM23-PN Field 2	297.37	146.45	108.52	267.37	108.52	237.37	148.52	89.82	267.37
S-AOM23-PN Field 3	302.58	102.12	123.02	282.58	123.02	234.58	153.02	78.67	282.58
S-AOM23-PN Field 4	317.65	162.6	108.15	267.65	108.15	207.65	138.15	91.74	267.65
S-AOM23-PN Field 5	279.65	152.98	102.18	279.65	102.18	209.65	132.18	103.32	279.65
S-AOM24-PN Field 1	302.87	134.22	134.22	282.87	134.22	251.47	154.22	149.98	282.87
S-AOM24-PN Field 2	286.21	63.26	104.63	276.21	104.63	236.21	104.63	76.74	276.21
S-AOM24-PN Field 3	282.64	64.31	106.34	282.64	106.34	222.64	136.34	108.81	282.64
S-AOM24-PN Field 4	316.97	153.07	124.24	226.97	124.24	196.97	164.24	102.45	296.97
S-AOM24-PN Field 5	323.89	72.38	92.99	223.89	92.99	203.89	202.99	111.22	283.89
S-AOM25-PN Field 1	288.98	124.66	120.16	258.98	120.16	228.98	160.16	64.08	258.98
S-AOM25-PN Field 2	293.78	158.96	158.96	263.78	158.96	223.78	158.96	87.88	263.78
S-AOM25-PN Field 3	271.34	138.08	138.08	281.34	138.08	231.34	138.08	81.2	281.34
S-AOM25-PN Field 4	318.97	124.46	124.46	288.97	124.46	228.97	144.46	109.36	288.97
S-AOM25-PN Field 5	270.31	87.11	87.11	280.31	90.24	230.31	187.11	106.16	280.31
S-AOM26-PN Field 1	244.65	82.22	82.22	284.65	110.31	204.65	182.22	112.21	284.65
S-AOM26-PN Field 2	273.45	132.78	132.78	213.45	132.78	203.45	132.78	113.56	273.45
S-AOM26-PN Field 3	268.82	141.33	141.33	218.82	141.33	208.82	141.33	98.82	268.82
S-AOM26-PN Field 4	319.94	134.34	134.34	269.94	134.34	169.94	134.34	94.54	269.94
S-AOM26-PN Field 5	322.24	148.18	148.18	222.24	148.18	182.24	148.18	97.42	272.24
S-AOM27-PN Field 1	248.71	125.11	125.11	290.91	125.11	232.71	125.11	101.22	290.91
S-AOM27-PN Field 2	253.68	136.03	136.03	286.99	136.03	223.68	136.03	103.05	286.99
S-AOM27-PN Field 3	317.48	116.68	92.68	252.48	92.68	212.48	142.68	92.48	252.48
S-AOM27-PN Field 4	269.99	128.88	96.88	219.99	96.88	173.99	136.88	96.11	269.99
S-AOM27-PN Field 5	321.97	136.26	136.26	211.97	136.26	171.97	136.26	111.08	288.97
S-AOM28-PN Field 1	325.86	147.32	147.32	215.86	147.32	185.86	147.32	115.16	265.86
S-AOM28-PN Field 2	328.98	111.49	91.49	212.98	91.49	192.98	131.49	92.76	272.98
S-AOM28-PN Field 3	274.58	168.01	148.01	234.58	148.01	224.58	148.01	113.27	274.58
S-AOM28-PN Field 4	291.02	159.13	139.13	241.02	139.13	241.02	139.13	99.2	241.02
S-AOM28-PN Field 5	320.98	146.88	146.88	240.98	146.88	210.98	146.88	86.99	240.98
S-AOM29-PN Field 1	286.35	168.46	144.46	209.35	144.46	186.35	144.46	109.24	289.35
S-AOM29-PN Field 2	294.89	158.84	148.84	234.89	148.84	184.89	148.84	89.84	293.89
S-AOM29-PN Field 3	272.39	91.32	91.32	262.39	89.88	182.39	141.32	86.69	309.39
S-AOM29-PN Field 4	258.87	89.66	89.66	218.87	106.01	178.87	139.66	101.45	328.87
S-AOM29-PN Field 5	242.26	85.33	85.33	262.26	101.87	172.26	135.33	92.64	322.26
S-AOM30-PN Field 1	243.78	154.11	154.11	212.78	154.11	227.78	154.11	112.44	292.78
S-AOM30-PN Field 2	242.62	118.18	118.18	202.62	118.18	242.62	128.18	102.06	258.62
S-AOM30-PN Field 3	318.84	84.38	82.78	208.84	84.26	238.84	132.78	108.1	272.84
S-AOM30-PN Field 4	255.68	86.52	86.52	205.68	85.48	225.68	146.52	105.64	233.68
S-AOM30-PN Field 5	311.38	83.12	83.12	211.38	83.02	221.38	153.12	90.32	222.38
S-AOM1-AD Field 1	225.41	226.41	244.52	240.41	72.14	291.54	75.11	96.22	294.41
S-AOM1-AD Field 2	284.21	221.21	252.44	286.21	82.24	164.33	84.18	89.32	296.21
S-AOM1-AD Field 3	224.87	224.87	272.53	235.87	68.74	212.24	89.22	91.57	282.87
S-AOM1-AD Field 4	219.65	209.65	172.88	271.65	92.16	152.16	103.16	81.65	266.65
S-AOM1-AD Field 5	254.9	194.9	268.42	228.98	87.28	201.18	126.64	77.22	291.9
S-AOM2-AD Field 1	233.5	179.5	196.17	303.18	96.85	206.42	122.66	82.54	283.5
S-AOM2-AD Field 2	247.65	185.65	266.11	289.55	102.16	233.16	118.42	86.19	289.65
S-AOM2-AD Field 3	289.34	192.34	238.26	269.02	105.18	214.18	124.12	102.87	281.34
S-AOM2-AD Field 4	244.94	180.94	189.98	242.94	98.81	152.52	127.15	93.18	278.94
S-AOM2-AD Field 5	267.31	177.31	252.43	267.31	112.2	332.16	124.06	103.84	291.31
S-AOM3-AD Field 1	218.64	218.64	192.56	269.64	114.08	309.15	177.66	146.22	303.64
S-AOM3-AD Field 2	267.37	237.37	282.68	252.37	104.44	312.16	202.18	152.26	177.1
S-AOM3-AD Field 3	242.58	234.58	248.18	280.58	66.89	229.62	182.22	141.31	304.58
S-AOM3-AD Field 4	217.65	207.65	196.8	277.65	71.72	178.55	198.74	134.07	300.65
S-AOM3-AD Field 5	279.65	209.65	276.62	329.65	62.36	207.88	111.26	151.38	299.65
S-AOM4-AD Field 1	222.87	251.47	188.34	294.87	59.18	263.34	114.38	115.66	270.87
S-AOM4-AD Field 2	256.21	236.21	214.72	311.21	106.1	298.22	94.18	112.96	283.21
S-AOM4-AD Field 3	182.64	222.64	212.48	288.64	71.98	342.85	99.17	117.08	294.64
S-AOM4-AD Field 4	216.97	196.97	224.74	296.97	108.02	166.18	116.92	129.46	299.97
S-AOM4-AD Field 5	223.89	203.89	274.22	273.89	68.78	236.78	144.41	127.11	302.89
S-AOM5-AD Field 1	258.98	228.98	289.55	352.56	72.16	211.16	139.16	106.22	299.98
S-AOM5-AD Field 2	263.78	223.78	234.62	293.78	82.24	244.88	102.24	112.78	306.78
S-AOM5-AD Field 3	241.34	231.34	252.16	329.34	107.22	263.66	145.09	120.33	301.34
S-AOM5-AD Field 4	228.97	228.97	276.85	288.97	64.81	252.77	134.41	98.34	298.97
S-AOM5-AD Field 5	240.31	230.31	287.72	282.31	98.14	243.33	139.83	106.18	306.31
S-AOM6-AD Field 1	274.65	204.65	298.18	324.65	102.14	179.68	140.11	135.11	304.65
S-AOM6-AD Field 2	223.45	203.45	166.22	273.45	106.25	256.48	142.67	142.03	307.45
S-AOM6-AD Field 3	288.82	208.82	301.34	292.82	66.32	286.47	146.54	136.68	303.82
S-AOM6-AD Field 4	269.94	169.94	221.84	269.94	712.54	291.13	72.45	149.88	296.94
S-AOM6-AD Field 5	212.24	182.24	218.28	202.24	98.09	306.15	91.16	138.26	305.24
S-AOM7-AD Field 1	268.71	232.71	302.54	268.71	62.82	216.71	185.12	127.32	302.71
S-AOM7-AD Field 2	233.68	223.68	202.27	283.68	109.16	202.34	198.72	111.49	296.68
S-AOM7-AD Field 3	212.48	212.48	177.88	252.48	70.68	279.48	152.66	128.01	288.48
S-AOM7-AD Field 4	289.99	173.99	223.01	289.99	64.42	163.18	166.88	134.13	284.99
S-AOM7-AD Field 5	201.97	171.97	156.33	294.97	59.98	209.16	148.46	157.88	299.97
S-AOM8-AD Field 1	215.86	185.86	274.12	276.86	94.24	233.05	102.42	148.46	290.86
S-AOM8-AD Field 2	222.98	192.98	279.89	302.98	101.02	268.29	137.98	134.8	304.98
S-AOM8-AD Field 3	234.58	224.58	301.64	304.58	78.14	249.61	167.18	141.32	296.58
S-AOM8-AD Field 4	241.02	241.02	168.66	292.02	72.89	337.24	158.34	162.66	301.02
S-AOM8-AD Field 5	210.98	210.98	310.98	310.98	84.18	291.88	147.52	135.33	296.98
S-AOM9-AD Field 1	266.35	186.35	206.35	196.35	69.42	204.19	91.36	144.11	292.35
S-AOM9-AD Field 2	254.89	184.89	204.89	184.89	104.12	189.89	68.72	151.18	289.89
S-AOM9-AD Field 3	282.39	182.39	252.39	172.39	74.52	228.39	52.39	146.38	284.39
S-AOM9-AD Field 4	278.87	178.87	238.87	288.87	104.24	269.87	138.87	154.52	187.87
S-AOM9-AD Field 5	262.26	172.26	254.26	292.26	71.02	283.26	72.26	149.12	306.26
S-AOM10-AD Field 1	233.78	227.78	264.78	293.78	66.83	234.78	84.78	155.81	273.78
S-AOM10-AD Field 2	252.62	242.62	222.62	172.62	105.05	221.62	102.62	136.92	281.62
S-AOM10-AD Field 3	248.84	238.84	218.84	168.84	101.12	262.84	118.84	148.61	289.84
S-AOM10-AD Field 4	235.68	225.68	205.68	275.68	76.35	231.68	115.68	141.21	306.68
S-AOM10-AD Field 5	211.38	221.38	151.38	281.38	82.24	198.38	71.38	160.1	303.38
S-AOM11-AD Field 1	278.45	198.45	278.45	239.45	86.46	278.45	78.45	152.84	270.45
S-AOM11-AD Field 2	262.36	192.36	244.36	312.36	72.34	304.36	144.36	158.46	302.36
S-AOM11-AD Field 3	296.98	186.98	258.11	346.98	98.18	205.98	88.11	136.62	306.98
S-AOM11-AD Field 4	282.88	182.88	244.12	322.88	79.12	312.88	79.12	144.52	302.88
S-AOM11-AD Field 5	281.69	201.69	233.24	341.69	93.37	276.69	133.24	156.42	256.49
S-AOM12-AD Field 1	288.12	288.12	279.16	329.12	69.76	309.12	99.16	153.84	289.12
S-AOM12-AD Field 2	298.64	298.64	246.8	340.64	68.21	312.64	146.8	161.18	172.64
S-AOM12-AD Field 3	202.24	262.24	138.88	332.24	72.55	234.24	138.88	164.06	302.24
S-AOM12-AD Field 4	268.64	252.64	229.15	308.64	108.2	216.64	129.15	132.66	298.64
S-AOM12-AD Field 5	248.66	248.66	216.92	288.66	87.84	291.66	86.92	141.48	288.66
S-AOM13-AD Field 1	264.68	174.68	242.22	294.68	83.34	176.68	82.22	146.24	163.28
S-AOM13-AD Field 2	268.34	178.34	235.15	308.34	96.22	160.34	135.15	152.52	278.34
S-AOM13-AD Field 3	272.48	182.48	228.16	272.48	98.33	191.48	128.16	133.33	293.48
S-AOM13-AD Field 4	280.08	200.08	220.5	280.08	64.44	206.08	120.5	111.26	290.08
S-AOM13AD Field 5	264.62	194.62	236.28	264.62	117.01	281.62	136.28	121.03	284.62
S-AOM14-AD Field 1	261.34	241.34	218.42	261.34	76.18	319.34	68.42	144.55	277.34
S-AOM14-AD Field 2	272.58	252.58	228.86	272.58	44.86	286.58	78.86	152.88	302.58
S-AOM14-AD Field 3	286.31	236.31	246.14	286.31	56.14	188.31	66.14	136.56	306.31
S-AOM14-AD Field 4	295.64	245.64	247.57	295.64	87.57	203.64	87.57	160.11	285.64
S-AOM14-AD Field 5	269.89	229.89	266.98	269.89	66.98	181.89	76.98	151.24	273.89
S-AOM15-AD Field 1	201.64	281.64	199.88	322.64	99.88	346.64	69.88	152.16	281.64
S-AOM15-AD Field 2	215.12	275.12	226.24	275.12	111.24	299.12	126.24	169.22	275.12
S-AOM15-AD Field 3	206.78	256.78	218.84	296.78	148.84	318.78	118.84	162.99	306.78
S-AOM15-AD Field 4	208.02	268.02	142.42	268.02	44.56	268.02	52.42	158.38	300.02
S-AOM15-AD Field 5	212.45	262.45	210.1	262.45	100.1	164.45	209.1	168.62	282.45
S-AOM16-AD Field 1	286.87	266.87	228.92	286.87	115.92	166.87	203.92	109.48	296.87
S-AOM16-AD Field 2	263.33	243.33	224.23	263.33	94.23	184.33	204.23	121.04	263.33
S-AOM16-AD Field 3	252.08	232.08	219.16	252.08	89.16	192.08	89.16	108.44	292.08
S-AOM16-AD Field 4	268.72	278.72	146.28	268.72	96.28	321.72	96.28	106.42	299.72
S-AOM16-AD Field 5	280.54	216.54	242.54	280.54	118.54	216.54	142.54	121.38	300.54
S-AOM17-AD Field 1	225.45	225.45	236.18	275.45	116.18	225.45	106.18	117.41	305.45
S-AOM17-AD Field 2	288.56	248.56	252.17	288.56	102.17	248.56	122.17	115.03	301.56
S-AOM17-AD Field 3	262.26	262.26	259.01	262.26	59.01	262.26	69.01	105.18	302.26
S-AOM17-AD Field 4	278.54	278.54	244.08	278.54	84.08	278.54	114.08	107.52	288.54
S-AOM17-AD Field 5	284.55	234.55	262.26	284.55	44.38	234.55	62.26	113.64	304.55
S-AOM18-AD Field 1	284.26	174.26	253.61	284.26	83.61	174.26	83.61	112.58	173.26
S-AOM18-AD Field 2	296.98	269.98	263.77	296.98	79.77	269.98	79.77	126.41	306.98
S-AOM18-AD Field 3	264.26	176.26	192.66	264.26	156.78	176.26	104.66	138.09	304.26
S-AOM18-AD Field 4	282.35	188.35	253.52	282.35	42.52	188.35	63.52	132.43	296.35
S-AOM18-AD Field 5	297.08	177.08	268.43	297.08	48.43	177.08	68.43	124.21	301.08
S-AOM19-AD Field 1	262.5	182.325	228.06	262.5	44.06	182.325	128.06	153.08	306.5
S-AOM19-AD Field 2	279.22	177.2	248.03	279.22	88.03	177.2	88.03	139.82	302.22
S-AOM19-AD Field 3	286.45	182.21	256.21	286.45	86.21	182.21	86.21	143.14	306.45
S-AOM19-AD Field 4	268.32	286.74	224.12	268.32	74.12	341.74	74.12	161.66	298.32
S-AOM19-AD Field 5	272.66	172.16	239.26	272.66	109.26	184.16	109.26	152.24	302.66
S-AOM20-AD Field 1	276.88	216.88	240.62	276.88	90.62	189.88	90.62	71.65	332.88
S-AOM20-AD Field 2	264.64	234.64	252.66	264.64	82.66	182.64	82.66	89.44	302.64
S-AOM20-AD Field 3	272.99	252.99	252.16	272.99	104.16	291.99	104.16	78.16	303.99
S-AOM20-AD Field 4	281.33	261.33	245.34	281.33	54.34	284.33	45.34	78.34	302.33
S-AOM20-AD Field 5	294.87	254.87	238.64	294.87	108.64	221.87	108.64	97.66	294.87
S-AOM21-AD Field 1	295.41	226.41	264.38	295.41	74.38	189.41	64.38	71.78	295.41
S-AOM21-AD Field 2	284.21	221.21	229.4	284.21	89.4	172.21	89.4	77.88	292.21
S-AOM21-AD Field 3	294.87	224.87	248.16	294.87	88.16	188.87	88.16	112.88	304.87
S-AOM21-AD Field 4	289.65	209.65	239.65	289.65	109.65	209.65	109.65	110.46	302.65
S-AOM21-AD Field 5	284.9	194.9	245.91	284.9	105.91	194.9	105.91	116.22	304.9
S-AOM22-AD Field 1	263.5	179.5	232.76	263.5	82.76	179.5	82.76	112.54	303.5
S-AOM22-AD Field 2	277.65	185.65	241.08	277.65	91.08	185.65	91.08	109.45	302.65
S-AOM22-AD Field 3	289.34	192.34	179.86	289.34	79.86	192.34	79.86	133.12	299.34
S-AOM22-AD Field 4	274.94	180.94	246.38	274.94	96.38	180.94	96.38	162.6	294.94
S-AOM22-AD Field 5	267.31	177.31	224.64	267.31	74.64	177.31	74.64	152.98	298.31
S-AOM23-AD Field 1	288.64	218.64	258.32	288.64	88.32	218.64	88.32	134.22	300.64
S-AOM23-AD Field 2	267.37	237.37	229.82	267.37	89.82	237.37	89.82	143.26	303.37
S-AOM23-AD Field 3	282.58	234.58	238.67	282.58	78.67	234.58	78.67	154.31	304.58
S-AOM23-AD Field 4	267.65	207.65	241.74	267.65	91.74	207.65	91.74	161.07	307.65
S-AOM23-AD Field 5	279.65	209.65	253.32	279.65	103.32	209.65	103.32	171.38	289.65
S-AOM24-AD Field 1	282.87	251.47	229.98	282.87	149.98	251.47	129.98	176.66	307.87
S-AOM24-AD Field 2	276.21	236.21	256.74	276.21	76.74	236.21	76.74	99.96	296.21
S-AOM24-AD Field 3	282.64	222.64	238.81	282.64	108.81	222.64	108.81	71.08	300.64
S-AOM24-AD Field 4	226.97	196.97	226.97	296.97	102.45	196.97	102.45	88.46	306.97
S-AOM24-AD Field 5	223.89	203.89	223.89	283.89	111.22	203.89	111.22	92.11	298.89
S-AOM25-AD Field 1	258.98	228.98	258.98	258.98	64.08	228.98	64.08	91.22	292.98
S-AOM25-AD Field 2	263.78	223.78	263.78	263.78	87.88	223.78	87.88	97.78	297.78
S-AOM25-AD Field 3	281.34	231.34	224.78	281.34	81.2	231.34	81.2	91.33	306.34
S-AOM25-AD Field 4	288.97	228.97	239.18	288.97	109.36	228.97	109.36	89.34	302.97
S-AOM25-AD Field 5	280.31	230.31	246.16	280.31	106.16	230.31	106.16	84.18	290.31
S-AOM26-AD Field 1	284.65	204.65	244.12	284.65	112.21	204.65	112.21	93.11	304.65
S-AOM26-AD Field 2	213.45	203.45	213.56	273.45	113.56	203.45	113.56	134.03	293.45
S-AOM26-AD Field 3	218.82	208.82	218.82	268.82	98.82	208.82	98.82	142.68	298.82
S-AOM26-AD Field 4	269.94	169.94	239.22	269.94	94.54	192.94	94.54	153.88	299.94
S-AOM26-AD Field 5	222.24	182.24	236.06	272.24	97.42	182.24	97.42	136.26	282.24
S-AOM27-AD Field 1	290.91	232.71	241.01	290.91	101.22	232.71	101.22	132.32	298.71
S-AOM27-AD Field 2	286.99	223.68	233.33	286.99	103.05	223.68	103.05	196.49	283.68
S-AOM27-AD Field 3	252.48	212.48	252.48	252.48	92.48	212.48	92.48	193.62	272.48
S-AOM27-AD Field 4	219.99	173.99	219.99	269.99	96.11	173.99	96.11	198.34	300.99
S-AOM27-AD Field 5	211.97	171.97	211.97	281.97	111.08	171.97	111.08	193.88	301.97
S-AOM28-AD Field 1	215.86	185.86	215.86	265.86	115.16	185.86	115.16	188.46	285.86
S-AOM28-AD Field 2	212.98	192.98	212.98	272.98	92.76	192.98	92.76	176.84	302.98
S-AOM28-AD Field 3	234.58	224.58	234.58	274.58	113.27	224.58	113.27	186.32	294.58
S-AOM28-AD Field 4	241.02	241.02	241.02	241.02	99.2	241.02	99.2	170.66	301.02
S-AOM28-AD Field 5	240.98	210.98	240.98	240.98	86.99	210.98	86.99	186.33	290.98
S-AOM29-AD Field 1	209.35	186.35	209.35	269.35	109.24	186.35	109.24	188.11	296.35
S-AOM29-AD Field 2	234.89	184.89	234.89	273.89	89.84	184.89	89.84	183.18	284.89
S-AOM29-AD Field 3	262.39	182.39	262.39	282.39	86.69	182.39	86.69	76.13	292.39
S-AOM29-AD Field 4	218.87	178.87	218.87	378.87	101.45	178.87	101.45	86.52	291.87
S-AOM29-AD Field 5	262.26	172.26	262.26	282.26	92.64	172.26	92.64	91.12	282.26
S-AOM30-AD Field 1	212.78	227.78	212.78	272.78	112.44	227.78	112.44	182.46	301.78
S-AOM30-AD Field 2	202.62	242.62	202.62	202.62	102.06	242.62	102.06	180.01	302.62
S-AOM30-AD Field 3	208.84	238.84	208.84	268.84	108.1	238.84	108.1	177.88	284.84
S-AOM30-AD Field 4	205.68	225.68	205.68	205.68	105.64	225.68	105.64	173.26	297.68
S-AOM30-AD Field 5	211.38	221.38	211.38	211.38	90.32	221.38	90.32	181.02	271.38
S-AOM1-AC Field 1	325.41	141.65	96.11	326.41	39.33	139.21	144.22	132.88	299.38
S-AOM1-AC Field 2	284.21	154.44	104.18	283.21	54.26	210.66	172.32	69.12	313.41
S-AOM1-AC Field 3	344.87	184.16	86.22	305.87	73.68	203.18	139.57	86.36	294.21
S-AOM1-AC Field 4	289.65	157.34	92.16	288.65	86.88	148.35	142.65	77.34	303.87
S-AOM1-AC Field 5	294.9	202.66	116.64	295.9	72.33	231.54	143.22	92.21	282.65
S-AOM2-AC Field 1	343.5	186.78	92.66	311.5	56.62	228.78	148.54	102.88	295.9
S-AOM2-AC Field 2	347.65	164.88	108.42	299.65	42.24	172.36	156.19	126.45	312.5
S-AOM2-AC Field 3	289.34	214.88	104.12	286.34	52.49	137.52	141.87	69.08	304.65
S-AOM2-AC Field 4	294.94	134.46	127.15	290.94	71.24	143.63	164.18	101.46	296.34
S-AOM2-AC Field 5	277.31	158.22	124.06	314.31	52.38	134.28	153.84	98.11	289.94
S-AOM3-AC Field 1	318.64	126.54	157.66	310.64	57.67	146.29	146.22	76.54	315.31
S-AOM3-AC Field 2	352.1	126.45	172.18	287.1	74.18	162.47	163.26	82.45	310.64
S-AOM3-AC Field 3	322.58	132.12	132.22	320.58	66.87	167.39	154.31	132.12	297.1
S-AOM3-AC Field 4	317.65	122.6	138.74	304.65	104.29	124.08	150.07	122.6	317.58
S-AOM3-AC Field 5	289.65	112.98	131.26	287.65	66.16	109.56	162.38	112.98	314.65
S-AOM4-AC Field 1	302.87	104.22	134.38	294.87	48.54	179.38	145.66	106.22	307.65
S-AOM4-AC Field 2	286.21	93.26	104.18	282.21	92.46	101.26	139.96	107.33	314.87
S-AOM4-AC Field 3	272.64	104.31	91.17	301.64	85.18	203.37	128.08	111.22	302.21
S-AOM4-AC Field 4	316.97	143.07	106.92	306.97	132.68	145.18	134.46	143.07	319.64
S-AOM4-AC Field 5	313.89	112.38	124.41	302.89	54.45	186.69	127.11	97.55	326.97
S-AOM5-AC Field 1	278.98	124.66	119.16	303.98	88.42	198.21	106.22	129.66	322.89
S-AOM5-AC Field 2	302.78	138.96	82.24	314.78	113.72	172.88	112.78	112.69	313.98
S-AOM5-AC Field 3	311.34	148.08	125.09	293.34	122.33	206.17	120.33	148.08	324.78
S-AOM5-AC Field 4	308.97	114.46	134.41	319.97	72.88	129.33	98.34	114.46	313.34
S-AOM5-AC Field 5	310.31	107.11	139.83	315.31	134.54	121.14	106.18	113.11	329.97
S-AOM6-AC Field 1	304.65	108.22	140.11	318.65	63.98	145.25	135.11	108.22	325.31
S-AOM6-AC Field 2	293.45	132.78	142.67	313.45	133.96	206.01	142.03	132.78	348.65
S-AOM6-AC Field 3	308.82	140.33	146.54	316.82	60.24	160.33	136.68	140.33	343.45
S-AOM6-AC Field 4	301.94	158.34	72.45	285.94	72.64	178.34	149.88	119.66	346.82
S-AOM6-AC Field 5	302.24	218.18	91.16	312.24	88.76	209.18	138.26	132.18	355.94
S-AOM7-AC Field 1	308.71	165.11	155.12	310.71	56.26	221.11	127.32	134.11	332.24
S-AOM7-AC Field 2	313.68	116.03	138.72	317.68	129.06	216.03	111.49	94.03	350.71
S-AOM7-AC Field 3	302.48	166.68	152.66	288.48	75.02	192.68	128.01	139.68	342.68
S-AOM7-AC Field 4	301.99	178.88	166.88	311.99	99.88	124.88	134.13	101.88	288.48
S-AOM7-AC Field 5	301.97	156.26	148.46	312.97	142.42	131.26	162.88	127.26	351.99
S-AOM8-AC Field 1	300.86	167.32	102.42	290.86	64.26	137.32	148.46	135.32	342.97
S-AOM8-AC Field 2	302.98	131.49	137.98	314.98	41.88	189.49	134.8	131.49	290.86
S-AOM8-AC Field 3	304.58	128.01	167.18	296.58	144.66	174.01	141.32	128.01	334.98
S-AOM8-AC Field 4	302.02	139.13	158.34	321.02	68.11	120.13	162.66	139.13	296.58
S-AOM8-AC Field 5	300.98	140.88	147.52	316.98	82.16	201.88	135.33	140.88	321.02
S-AOM9-AC Field 1	306.35	128.46	61.36	318.35	79.18	126.46	144.11	128.46	346.98
S-AOM9-AC Field 2	304.89	134.8	68.72	289.89	119.55	204.8	151.18	134.8	352.35
S-AOM9-AC Field 3	302.39	121.32	52.39	284.39	126.06	141.32	146.38	121.32	289.89
S-AOM9-AC Field 4	318.87	119.66	138.87	322.87	93.33	118.66	166.52	119.66	284.39
S-AOM9-AC Field 5	312.26	135.33	54.26	318.26	96.14	115.33	158.12	135.33	322.87
S-AOM10-AC Field 1	303.78	124.11	64.78	273.78	66.83	226.11	155.81	124.11	368.26
S-AOM10-AC Field 2	312.62	118.18	102.62	348.62	56.05	106.18	136.92	118.18	293.78
S-AOM10-AC Field 3	288.84	124.38	118.84	309.84	92.12	220.38	148.61	124.38	366.62
S-AOM10-AC Field 4	275.68	136.52	115.68	326.68	76.35	110.52	141.21	136.52	309.84
S-AOM10-AC Field 5	311.38	143.12	51.38	323.38	82.24	132.12	163.1	143.12	326.68
S-AOM11-AC Field 1	278.45	125.81	78.45	270.45	86.46	184.81	172.84	125.81	323.38
S-AOM11-AC Field 2	322.36	136.92	144.36	302.36	72.34	172.92	158.46	136.92	279.45
S-AOM11-AC Field 3	316.98	119.61	58.11	306.98	52.2	98.61	136.62	119.61	302.36
S-AOM11-AC Field 4	312.88	108.21	79.12	302.88	79.12	224.21	144.52	108.21	306.98
S-AOM11-AC Field 5	281.69	129.1	133.24	255.69	93.37	94.1	156.42	129.1	302.88
S-AOM12-AC Field 1	288.12	124.84	79.16	309.12	69.76	102.84	166.84	124.84	298.49
S-AOM12-AC Field 2	298.64	138.46	146.8	380.64	68.21	189.46	172.18	138.46	309.12
S-AOM12-AC Field 3	302.24	122.62	138.88	302.24	72.55	181.62	164.06	122.62	320.64
S-AOM12-AC Field 4	298.64	136.52	129.15	298.64	56.06	218.52	158.66	136.52	302.24
S-AOM12-AC Field 5	318.66	158.42	86.92	318.66	87.84	207.42	126.48	152.42	298.64
S-AOM13-AC Field 1	124.68	169.84	42.22	146.28	83.34	104.84	134.24	147.84	288.66
S-AOM13-AC Field 2	318.34	142.18	135.15	318.34	126.22	115.18	109.52	122.18	285.28
S-AOM13-AC Field 3	322.48	184.06	128.16	322.48	118.33	128.06	133.33	106.06	286.34
S-AOM13-AC Field 4	310.08	148.66	120.5	310.08	64.44	116.66	106.26	98.66	290.48
S-AOM13AC Field 5	324.62	126.48	136.28	284.62	85.01	156.48	121.03	111.48	310.08
S-AOM14-AC Field 1	311.34	121.24	78.42	277.34	76.18	88.24	144.55	101.24	284.62
S-AOM14-AC Field 2	302.58	152.52	28.86	302.58	84.86	82.52	152.88	152.52	277.34
S-AOM14-AC Field 3	306.31	103.33	46.14	306.31	106.14	101.33	136.56	103.33	302.58
S-AOM14-AC Field 4	315.64	142.26	87.57	285.64	87.57	92.26	164.11	122.26	306.31
S-AOM14-AC Field 5	331.89	111.03	66.98	273.89	66.98	112.03	158.24	111.03	285.64
S-AOM15-AC Field 1	311.64	144.55	99.88	281.64	99.88	244.96	166.16	124.55	295.89
S-AOM15-AC Field 2	315.12	160.88	126.24	275.12	128.59	225.88	169.22	110.88	281.64
S-AOM15-AC Field 3	306.78	136.56	118.84	306.78	96.78	239.56	184.99	106.56	284.12
S-AOM15-AC Field 4	308.02	114.11	42.42	308.02	93.56	194.11	179.38	104.11	306.78
S-AOM15-AC Field 5	312.45	128.24	110.1	312.45	98.04	192.24	168.62	98.24	308.02
S-AOM16-AC Field 1	326.87	166.16	128.92	326.87	91.48	98.16	102.48	101.16	312.45
S-AOM16-AC Field 2	333.33	154.22	124.23	263.33	94.23	118.22	109.04	104.22	296.87
S-AOM16-AC Field 3	332.08	157.99	89.16	292.08	89.16	107.99	96.44	107.99	293.33
S-AOM16-AC Field 4	308.72	166.38	96.28	308.72	96.28	103.38	92.42	121.38	292.08
S-AOM16-AC Field 5	320.54	61.62	142.54	320.54	62.28	122.62	146.38	72.62	308.72
S-AOM17-AC Field 1	325.45	102.48	106.18	325.45	79.08	60.48	117.41	102.48	320.54
S-AOM17-AC Field 2	318.56	126.04	122.17	318.56	93.24	61.04	106.03	126.04	271.45
S-AOM17-AC Field 3	312.26	116.44	69.01	312.26	55.62	72.44	108.18	116.44	288.56
S-AOM17-AC Field 4	288.54	122.42	114.08	288.54	82.35	94.42	128.52	122.42	292.26
S-AOM17-AC Field 5	334.55	149.38	62.26	334.55	44.38	178.38	164.64	149.38	293.54
S-AOM18-AC Field 1	314.26	56.41	83.61	314.26	83.61	191.41	135.58	82.41	289.55
S-AOM18-AC Field 2	306.98	106.03	79.77	306.98	79.77	183.03	157.41	98.03	314.26
S-AOM18-AC Field 3	304.26	108.18	104.66	304.26	66.78	188.18	138.09	101.18	306.98
S-AOM18-AC Field 4	322.35	97.52	63.52	322.35	42.52	177.52	132.43	107.52	304.26
S-AOM18-AC Field 5	327.08	64.64	68.43	327.08	48.43	164.64	124.21	92.64	322.35
S-AOM19-AC Field 1	316.5	135.58	128.06	316.5	44.06	104.58	162.08	86.58	317.08
S-AOM19-AC Field 2	319.22	157.41	88.03	319.22	88.03	98.41	179.82	169.41	316.5
S-AOM19-AC Field 3	316.45	100.09	86.21	316.45	86.21	113.09	173.14	162.09	309.22
S-AOM19-AC Field 4	318.32	114.43	74.12	318.32	74.12	94.43	181.66	170.43	316.45
S-AOM19-AC Field 5	322.66	124.21	109.26	322.66	74.44	122.21	174.24	164.21	318.32
S-AOM20-AC Field 1	326.88	62.08	90.62	326.88	90.62	207.08	71.65	93.08	322.66
S-AOM20-AC Field 2	334.64	119.82	82.66	334.64	82.66	188.82	89.44	101.82	326.88
S-AOM20-AC Field 3	332.99	143.14	104.16	332.99	51.09	196.14	111.16	113.14	324.64
S-AOM20-AC Field 4	341.33	108.66	45.34	341.33	54.34	169.66	67.34	98.66	312.99
S-AOM20-AC Field 5	314.87	118.24	108.64	314.87	68.64	178.24	63.66	92.24	321.33
S-AOM21-AC Field 1	335.41	71.65	64.38	335.41	74.38	171.65	71.78	101.65	314.87
S-AOM21-AC Field 2	324.21	154.44	89.4	324.21	89.4	154.44	77.88	106.44	335.41
S-AOM21-AC Field 3	314.87	168.16	88.16	314.87	88.16	118.16	82.88	116.16	324.21
S-AOM21-AC Field 4	309.65	67.34	109.65	309.65	87.18	107.34	94.46	97.34	314.87
S-AOM21-AC Field 5	314.9	152.66	105.91	314.9	46.22	102.66	78.22	102.66	309.65
S-AOM22-AC Field 1	333.5	56.78	82.76	333.5	82.76	106.78	108.54	99.78	314.9
S-AOM22-AC Field 2	327.65	64.88	91.08	327.65	91.08	111.88	137.45	121.88	333.5
S-AOM22-AC Field 3	319.34	144.88	79.86	319.34	79.86	144.88	129.12	138.88	327.65
S-AOM22-AC Field 4	314.94	94.46	96.38	314.94	96.38	94.46	162.6	134.46	319.34
S-AOM22-AC Field 5	327.31	118.22	74.64	327.31	74.64	118.22	152.98	137.22	314.94
S-AOM23-AC Field 1	318.64	66.54	88.32	318.64	88.32	96.88	134.22	136.54	327.31
S-AOM23-AC Field 2	337.37	146.45	89.82	337.37	89.82	108.52	143.26	142.45	318.64
S-AOM23-AC Field 3	322.58	102.12	78.67	322.58	78.67	123.02	154.31	152.12	337.37
S-AOM23-AC Field 4	317.65	162.6	91.74	317.65	91.74	108.15	161.07	111.6	322.58
S-AOM23-AC Field 5	339.65	152.98	103.32	339.65	123.32	102.18	194.38	105.98	317.65
S-AOM24-AC Field 1	342.87	134.22	129.98	342.87	116.99	134.22	105.66	95.22	339.65
S-AOM24-AC Field 2	336.21	63.26	76.74	336.21	76.74	104.63	66.96	92.26	342.87
S-AOM24-AC Field 3	322.64	64.31	108.81	322.64	100.02	106.34	71.08	97.31	336.21
S-AOM24-AC Field 4	316.97	153.07	102.45	316.97	63.38	124.24	86.46	93.07	322.64
S-AOM24-AC Field 5	323.89	72.38	111.22	323.89	87.06	92.99	74.11	92.38	316.97
S-AOM25-AC Field 1	328.98	124.66	64.08	328.98	41.66	120.16	68.22	94.66	323.89
S-AOM25-AC Field 2	326.78	158.96	87.88	326.78	58.16	158.96	133.78	97.96	348.98
S-AOM25-AC Field 3	311.34	138.08	81.2	311.34	42.84	138.08	48.33	96.08	336.78
S-AOM25-AC Field 4	348.97	124.46	109.36	348.97	84.88	124.46	56.34	94.46	311.34
S-AOM25-AC Field 5	340.31	87.11	106.16	340.31	63.68	87.11	58.18	99.11	358.97
S-AOM26-AC Field 1	314.65	82.22	112.21	314.65	69.63	82.22	62.11	100.22	360.31
S-AOM26-AC Field 2	333.45	132.78	113.56	333.45	63.08	132.78	76.03	116.78	324.65
S-AOM26-AC Field 3	318.82	141.33	98.82	318.82	94.82	141.33	102.68	107.33	353.45
S-AOM26-AC Field 4	309.94	134.34	94.54	309.94	88.54	134.34	113.88	113.34	348.82
S-AOM26-AC Field 5	312.24	148.18	97.42	312.24	107.55	148.18	124.26	102.18	329.94
S-AOM27-AC Field 1	328.71	125.11	101.22	328.71	54.64	125.11	152.32	125.11	342.24
S-AOM27-AC Field 2	323.68	136.03	103.05	323.68	68.85	136.03	159.49	136.03	348.71
S-AOM27-AC Field 3	322.48	116.68	92.48	322.48	102.68	92.68	217.62	116.68	366.68
S-AOM27-AC Field 4	319.99	128.88	96.11	319.99	111.11	96.88	219.34	128.88	367.48
S-AOM27-AC Field 5	331.97	136.26	111.08	331.97	38.08	136.26	222.88	136.26	366.99
S-AOM28-AC Field 1	315.86	147.32	115.16	315.86	104.33	147.32	124.46	88.32	367.97
S-AOM28-AC Field 2	322.98	111.49	92.76	322.98	92.76	91.49	126.84	89.49	365.86
S-AOM28-AC Field 3	334.58	168.01	113.27	334.58	124.27	148.01	186.32	76.01	332.98
S-AOM28-AC Field 4	321.02	159.13	99.2	321.02	42.03	139.13	223.66	79.13	344.58
S-AOM28-AC Field 5	310.98	146.88	86.99	310.98	122.99	146.88	186.33	85.88	321.02
S-AOM29-AC Field 1	326.35	168.46	109.24	326.35	37.12	144.46	188.11	112.46	310.98
S-AOM29-AC Field 2	304.89	158.84	89.84	304.89	31.99	148.84	152.18	138.84	326.35
S-AOM29-AC Field 3	312.39	91.32	86.69	312.39	30.97	91.32	74.13	91.32	304.89
S-AOM29-AC Field 4	301.87	89.66	101.45	301.87	28.45	89.66	94.52	137.66	312.39
S-AOM29-AC Field 5	282.26	85.33	92.64	282.26	36.64	85.33	81.12	136.33	301.87
S-AOM30-AC Field 1	333.78	154.11	112.44	333.78	92.44	154.11	124.46	142.11	282.26
S-AOM30-AC Field 2	332.62	118.18	102.06	332.62	87.06	118.18	126.84	138.18	333.78
S-AOM30-AC Field 3	328.84	84.38	108.1	328.84	42.1	82.78	113.88	94.01	332.62
S-AOM30-AC Field 4	335.68	86.52	105.64	335.68	38.64	86.52	124.26	92.08	328.84
S-AOM30-AC Field 5	311.38	83.12	90.32	311.38	103.32	83.12	124.26	94.12	335.68
L-AOM1-AC Field 1	355.41	137.88	83.11	339.41	46.18	91.65	129.88	83.11	373.21
L-AOM1-AC Field 2	391.21	148.12	62.18	304.21	61.15	84.44	138.12	62.18	312.87
L-AOM1-AC Field 3	362.87	132.36	79.22	314.87	72.42	68.16	127.36	79.22	322.65
L-AOM1-AC Field 4	331.65	157.34	81.16	292.65	51.68	77.34	149.34	81.16	314.82
L-AOM1-AC Field 5	324.82	177.21	108.64	305.9	77.13	52.66	182.21	108.64	273.21
L-AOM2-AC Field 1	373.21	142.88	92.66	322.5	52.58	144.22	163.88	92.66	371.65
L-AOM2-AC Field 2	347.65	148.45	102.64	314.65	58.88	172.32	159.45	102.64	319.35
L-AOM2-AC Field 3	339.35	171.08	106.15	306.34	56.84	139.57	137.08	106.15	372.22
L-AOM2-AC Field 4	344.22	134.46	92.88	300.94	76.16	142.65	136.46	92.88	277.11
L-AOM2-AC Field 5	357.11	142.11	112.28	334.31	54.34	143.22	143.11	112.28	314.87
L-AOM3-AC Field 1	344.87	126.54	116.14	320.64	60.2	148.54	132.54	116.14	305.31
L-AOM3-AC Field 2	355.31	126.45	79.98	307.1	82.11	156.19	135.45	79.98	372.72
L-AOM3-AC Field 3	362.72	132.12	101.16	337.58	64.54	141.87	142.12	101.16	367.65
L-AOM3-AC Field 4	367.65	122.6	69.79	344.65	76.85	164.18	141.6	69.79	373.65
L-AOM3-AC Field 5	339.65	112.98	88.62	327.65	67.18	153.84	94.98	88.62	282.87
L-AOM4-AC Field 1	302.87	104.22	94.88	354.87	46.98	146.22	89.22	94.88	276.21
L-AOM4-AC Field 2	286.21	93.33	118.02	322.21	88.05	163.26	71.33	118.02	292.64
L-AOM4-AC Field 3	312.64	92.22	99.23	362.64	79.71	154.31	69.22	99.23	306.97
L-AOM4-AC Field 4	316.97	143.07	112.23	356.97	92.16	150.07	102.07	112.23	293.89
L-AOM4-AC Field 5	313.89	84.55	94.18	372.89	62.18	162.38	66.55	94.18	378.98
L-AOM5-AC Field 1	318.98	124.66	120.11	373.98	75.54	145.66	92.66	120.11	382.78
L-AOM5-AC Field 2	312.78	109.69	96.55	364.78	83.18	139.96	85.69	96.55	381.34
L-AOM5-AC Field 3	321.34	148.08	106.92	353.34	90.08	128.08	138.08	106.92	393.97
L-AOM5-AC Field 4	328.97	114.46	103.41	359.97	71.13	134.46	126.46	103.41	310.31
L-AOM5-AC Field 5	320.31	107.11	109.46	345.31	89.16	127.11	99.11	109.46	304.65
L-AOM6-AC Field 1	324.65	108.22	90.16	358.65	64.44	106.22	108.22	90.16	293.45
L-AOM6-AC Field 2	313.45	132.78	88.77	373.45	92.14	112.78	139.78	88.77	380.82
L-AOM6-AC Field 3	320.82	140.33	108.48	366.82	57.13	120.33	124.33	108.48	371.94
L-AOM6-AC Field 4	331.94	106.66	74.52	375.94	72.64	98.34	117.66	74.52	382.24
L-AOM6-AC Field 5	342.24	166.18	100.08	362.24	83.12	106.18	139.18	100.08	381.71
L-AOM7-AC Field 1	308.71	165.11	85.72	380.71	51.19	135.11	146.11	85.72	301.68
L-AOM7-AC Field 2	313.68	87.03	88.92	377.68	94.18	142.03	108.03	88.92	292.48
L-AOM7-AC Field 3	302.48	166.68	108.44	288.48	70.68	136.68	141.68	108.44	281.99
L-AOM7-AC Field 4	301.99	82.88	97.12	351.99	44.42	149.88	103.88	97.12	271.97
L-AOM7-AC Field 5	301.97	156.26	76.18	362.97	52.98	138.26	147.26	76.18	280.86
L-AOM8-AC Field 1	300.86	167.32	102.42	290.86	64.24	127.32	152.32	102.42	257.98
L-AOM8-AC Field 2	302.98	131.49	76.88	334.98	51.02	111.49	133.49	76.88	284.58
L-AOM8-AC Field 3	304.58	128.01	82.34	296.58	62.14	128.01	99.01	82.34	282.02
L-AOM8-AC Field 4	302.02	139.13	106.22	321.02	62.89	134.13	91.13	106.22	396.98
L-AOM8-AC Field 5	300.98	140.88	83.48	366.98	54.18	172.88	88.88	83.48	396.35
L-AOM9-AC Field 1	306.35	128.46	106.66	378.35	69.42	168.46	104.46	106.66	279.89
L-AOM9-AC Field 2	304.89	134.8	98.72	289.89	64.12	174.8	108.8	98.72	282.39
L-AOM9-AC Field 3	302.39	121.32	104.42	284.39	74.52	191.32	131.32	104.42	308.87
L-AOM9-AC Field 4	378.87	119.66	112.64	322.87	88.24	192.66	117.66	112.64	312.26
L-AOM9-AC Field 5	312.26	135.33	78.26	368.26	71.02	185.33	122.33	78.26	316.78
L-AOM10-AC Field 1	303.78	124.11	94.78	273.78	66.83	174.11	127.11	94.78	362.62
L-AOM10-AC Field 2	312.62	118.18	102.62	366.62	56.05	191.18	132.18	102.62	394.84
L-AOM10-AC Field 3	388.84	124.38	106.84	309.84	72.12	166.38	125.38	106.84	375.68
L-AOM10-AC Field 4	375.68	136.52	105.68	326.68	76.35	186.52	133.52	105.68	361.38
L-AOM10-AC Field 5	311.38	143.12	91.38	323.38	82.24	178.12	128.12	91.38	378.45
L-AOM11-AC Field 1	378.45	125.81	98.45	270.45	86.46	155.81	136.81	98.45	352.36
L-AOM11-AC Field 2	322.36	136.92	104.36	302.36	72.34	136.92	137.92	104.36	366.98
L-AOM11-AC Field 3	316.98	119.61	88.11	306.98	110.18	148.61	119.61	88.11	372.88
L-AOM11-AC Field 4	312.88	108.21	85.12	302.88	79.12	141.21	108.21	85.12	341.69
L-AOM11-AC Field 5	341.69	129.1	102.21	256.49	93.37	163.1	129.1	102.21	328.12
L-AOM12-AC Field 1	388.12	124.84	78.18	309.12	69.76	197.84	124.84	78.18	318.64
L-AOM12-AC Field 2	328.64	138.46	107.17	380.64	68.21	178.46	138.46	107.17	322.24
L-AOM12-AC Field 3	302.24	122.62	115.16	302.24	72.55	186.62	172.87	134.16	318.64
L-AOM12-AC Field 4	308.64	136.52	102.97	298.64	108.2	194.52	169.52	129.97	328.66
L-AOM12-AC Field 5	318.66	158.42	87.84	318.66	87.84	186.42	157.42	87.84	324.68
L-AOM13-AC Field 1	324.68	169.84	92.62	146.28	83.34	196.84	169.84	92.62	318.34
L-AOM13-AC Field 2	318.34	142.18	104.44	318.34	96.22	192.18	182.34	133.44	322.48
L-AOM13-AC Field 3	322.48	184.06	106.72	322.48	98.33	184.06	201.06	136.72	310.08
L-AOM13-AC Field 4	310.08	148.66	100.21	310.08	64.44	188.66	196.66	135.21	324.62
L-AOM13AC Field 5	324.62	126.48	104.81	284.62	85.01	126.48	188.48	134.81	311.34
L-AOM14-AC Field 1	311.34	121.24	78.48	277.34	76.18	84.24	191.24	78.48	332.58
L-AOM14-AC Field 2	302.58	152.52	109.34	302.58	44.86	79.52	152.52	109.34	346.31
L-AOM14-AC Field 3	306.31	103.33	91.33	306.31	56.14	103.33	103.33	91.33	355.64
L-AOM14-AC Field 4	315.64	142.26	72.76	285.64	87.57	106.26	142.26	72.76	361.89
L-AOM14-AC Field 5	331.89	111.03	81.04	273.89	66.98	81.03	111.03	81.04	351.64
L-AOM15-AC Field 1	311.64	144.55	94.82	281.64	99.88	144.55	144.55	94.82	315.12
L-AOM15-AC Field 2	315.12	160.88	121.24	275.12	111.24	152.88	160.88	94.24	309.78
L-AOM15-AC Field 3	306.78	136.56	106.14	306.78	38.99	136.56	136.56	52.14	308.02
L-AOM15-AC Field 4	308.02	114.11	126.88	308.02	44.56	164.11	114.11	51.88	312.45
L-AOM15-AC Field 5	312.45	128.24	115.63	312.45	100.1	158.24	128.24	49.63	326.87
L-AOM16-AC Field 1	326.87	166.16	69.77	326.87	105.92	166.16	166.16	48.77	343.33
L-AOM16-AC Field 2	333.33	154.22	136.16	263.33	94.23	169.22	154.22	123.16	352.08
L-AOM16-AC Field 3	332.08	157.99	64.84	292.08	89.16	184.99	157.99	64.84	348.72
L-AOM16-AC Field 4	308.72	166.38	68.66	308.72	96.28	179.38	166.38	68.66	340.54
L-AOM16-AC Field 5	320.54	61.62	74.79	320.54	108.54	168.62	61.62	74.79	315.45
L-AOM17-AC Field 1	325.45	102.48	65.55	325.45	116.18	102.48	102.48	65.55	318.56
L-AOM17-AC Field 2	318.56	126.04	132.98	318.56	102.17	109.04	126.04	132.98	312.26
L-AOM17-AC Field 3	312.26	116.44	127.92	312.26	59.01	96.44	116.44	127.92	328.54
L-AOM17-AC Field 4	348.54	122.42	132.62	288.54	84.08	92.42	122.42	145.62	314.55
L-AOM17-AC Field 5	334.55	149.38	124.85	334.55	44.38	76.38	149.38	119.85	307.26
L-AOM18-AC Field 1	314.26	56.41	118.28	314.26	83.61	117.41	61.41	107.28	279.98
L-AOM18-AC Field 2	286.98	106.03	61.17	306.98	79.77	106.03	106.03	58.17	280.26
L-AOM18-AC Field 3	280.26	108.18	74.06	304.26	116.78	108.18	108.18	51.06	282.35
L-AOM18-AC Field 4	322.35	97.52	72.16	322.35	42.52	128.52	67.52	49.16	307.08
L-AOM18-AC Field 5	327.08	64.64	68.28	327.08	48.43	164.64	54.64	68.28	316.5
L-AOM19-AC Field 1	316.5	135.58	129.38	316.5	44.06	135.58	65.58	108.38	319.22
L-AOM19-AC Field 2	319.22	157.41	118.64	319.22	88.03	157.41	57.41	105.64	316.45
L-AOM19-AC Field 3	316.45	100.09	69.22	316.45	86.21	138.09	70.09	57.24	318.32
L-AOM19-AC Field 4	318.32	114.43	62.32	318.32	74.12	132.43	64.43	53.24	322.66
L-AOM19-AC Field 5	322.66	124.21	69.01	322.66	114.44	124.21	86.21	58.33	326.88
L-AOM20-AC Field 1	326.88	62.08	60.13	326.88	90.62	162.08	51.08	52.14	334.64
L-AOM20-AC Field 2	334.64	119.82	124.44	334.64	82.66	179.82	59.82	103.21	332.99
L-AOM20-AC Field 3	332.99	143.14	119.99	332.99	114.09	193.14	83.14	119.99	341.33
L-AOM20-AC Field 4	341.33	108.66	125.16	341.33	54.34	200.66	69.66	125.16	314.87
L-AOM20-AC Field 5	314.87	118.24	114.94	314.87	108.64	184.24	76.24	96.68	335.41
L-AOM21-AC Field 1	335.41	101.65	83.42	335.41	74.38	71.65	84.65	83.42	279.21
L-AOM21-AC Field 2	324.21	126.44	133.87	324.21	89.4	59.44	91.44	111.72	278.87
L-AOM21-AC Field 3	314.87	146.16	81.55	314.87	88.16	61.16	87.16	81.55	279.65
L-AOM21-AC Field 4	309.65	97.34	95.65	309.65	142.28	67.34	77.34	95.65	277.9
L-AOM21-AC Field 5	308.9	122.66	105.91	314.9	116.22	63.66	83.66	105.91	274.5
L-AOM22-AC Field 1	333.5	76.78	82.76	333.5	82.76	71.78	76.78	82.76	307.65
L-AOM22-AC Field 2	327.65	64.88	91.08	327.65	91.08	77.88	64.88	91.08	279.34
L-AOM22-AC Field 3	379.34	128.88	79.86	319.34	79.86	82.88	151.88	79.86	274.94
L-AOM22-AC Field 4	274.94	114.46	96.38	314.94	96.38	94.46	162.46	96.38	288.31
L-AOM22-AC Field 5	327.31	118.22	74.64	327.31	74.64	78.22	149.22	74.64	302.64
L-AOM23-AC Field 1	302.64	96.54	72.32	318.64	88.32	128.54	156.54	72.32	337.37
L-AOM23-AC Field 2	337.37	146.45	71.82	337.37	89.82	137.45	161.45	71.82	322.58
L-AOM23-AC Field 3	322.58	102.12	68.67	322.58	78.67	129.12	163.12	68.67	377.65
L-AOM23-AC Field 4	377.65	124.6	141.74	317.65	91.74	162.6	158.6	113.88	384.65
L-AOM23-AC Field 5	389.65	105.98	63.32	339.65	103.32	152.98	156.98	63.32	370.87
L-AOM24-AC Field 1	370.87	115.22	69.98	342.87	109.99	134.22	164.22	69.98	366.21
L-AOM24-AC Field 2	366.21	103.26	66.74	336.21	76.74	143.26	171.26	66.74	381.64
L-AOM24-AC Field 3	392.64	97.31	138.81	322.64	107.02	154.31	141.31	125.32	382.97
L-AOM24-AC Field 4	390.97	93.07	147.45	316.97	113.38	161.07	152.07	128.74	373.89
L-AOM24-AC Field 5	373.89	92.38	131.22	323.89	108.06	174.38	147.38	124.89	308.98
L-AOM25-AC Field 1	308.98	124.66	134.08	328.98	42.66	75.66	124.66	108.42	395.78
L-AOM25-AC Field 2	386.78	118.96	137.88	326.78	46.16	66.96	67.96	103.55	381.34
L-AOM25-AC Field 3	381.34	108.08	61.2	311.34	40.84	71.08	68.08	61.2	348.97
L-AOM25-AC Field 4	348.97	94.46	69.36	348.97	105.88	86.46	61.46	69.36	340.31
L-AOM25-AC Field 5	340.31	87.11	66.16	340.31	118.68	74.11	70.11	66.16	374.65
L-AOM26-AC Field 1	374.65	82.22	62.21	314.65	109.63	68.22	72.22	62.21	383.45
L-AOM26-AC Field 2	383.45	132.78	63.56	333.45	101.08	133.78	123.78	63.56	368.82
L-AOM26-AC Field 3	368.82	111.33	98.82	318.82	98.82	140.33	154.33	77.15	369.94
L-AOM26-AC Field 4	369.94	134.34	94.54	309.94	94.54	156.34	162.34	91.09	377.24
L-AOM26-AC Field 5	377.24	114.18	97.42	312.24	97.42	142.18	152.18	86.68	368.71
L-AOM27-AC Field 1	368.71	125.11	131.22	328.71	114.64	102.11	143.11	124.16	363.68
L-AOM27-AC Field 2	363.68	136.03	123.05	323.68	112.85	116.03	161.03	109.18	352.48
L-AOM27-AC Field 3	352.48	116.68	92.48	322.48	92.48	102.68	173.68	92.48	359.99
L-AOM27-AC Field 4	359.99	128.88	96.11	319.99	96.11	113.88	184.88	96.11	341.97
L-AOM27-AC Field 5	341.97	136.26	97.08	331.97	115.08	124.26	172.26	97.08	345.86
L-AOM28-AC Field 1	345.86	147.32	85.16	315.86	44.33	152.32	169.32	85.16	362.98
L-AOM28-AC Field 2	362.98	111.49	62.76	322.98	92.76	159.49	55.49	55.68	354.58
L-AOM28-AC Field 3	354.58	138.01	63.27	334.58	94.27	181.62	47.01	59.41	361.02
L-AOM28-AC Field 4	361.02	129.13	54.2	321.02	42.03	171.34	50.13	54.2	350.98
L-AOM28-AC Field 5	350.98	126.88	76.99	310.98	37.99	149.88	49.88	64.54	366.35
L-AOM29-AC Field 1	366.35	112.46	68.24	326.35	37.84	114.46	61.46	63.24	354.89
L-AOM29-AC Field 2	354.89	128.84	55.14	304.89	36.12	112.84	69.84	56.14	362.39
L-AOM29-AC Field 3	362.39	91.32	56.69	312.39	54.97	67.32	74.32	56.69	371.87
L-AOM29-AC Field 4	371.87	89.66	71.45	301.87	52.45	79.66	76.66	69.45	342.26
L-AOM29-AC Field 5	342.26	85.33	92.64	282.26	46.64	68.33	65.33	64.64	353.78
L-AOM30-AC Field 1	353.78	132.11	92.44	333.78	112.44	188.11	138.11	61.44	362.62
L-AOM30-AC Field 2	362.62	118.18	62.06	332.62	102.06	139.18	147.18	57.06	358.84
L-AOM30-AC Field 3	358.84	79.01	68.1	328.84	42.1	58.13	152.01	59.1	345.68
L-AOM30-AC Field 4	345.68	71.08	55.64	335.68	33.64	76.52	158.08	55.64	361.38
L-AOM30-AC Field 5	361.38	68.12	60.32	311.38	90.32	68.12	161.12	53.32	340.12
L-AOM1-SMt Field 1	386.72	81.65	52.18	358.54	94.21	363.33	91.21	256.18	388.84
L-AOM1-SMt Field 2	384.54	54.44	38.99	363.66	62.88	365.08	67.88	238.11	385.66
L-AOM1-SMt Field 3	390.82	84.16	79.45	376.88	90.29	348.52	92.29	209.42	396.88
L-AOM1-SMt Field 4	396.62	127.34	41.81	389.76	116.24	351.18	116.24	286.33	392.76
L-AOM1-SMt Field 5	354.1	42.66	33.85	349.36	68.18	331.25	59.18	291.27	397.36
L-AOM2-SMt Field 1	273.78	36.78	43.76	282.08	64.74	287.63	68.74	276.08	394.39
L-AOM2-SMt Field 2	379.88	64.88	101.12	355.12	112.16	318.81	115.16	278.23	392.17
L-AOM2-SMt Field 3	366.76	114.88	79.16	348.08	116.29	315.05	119.29	283.97	394.55
L-AOM2-SMt Field 4	358.98	56.46	109.1	326.44	52.49	286.43	56.49	191.52	389.44
L-AOM2-SMt Field 5	337.82	48.22	42.88	348.99	56.61	281.01	48.11	202.99	391.99
L-AOM3-SMt Field 1	392.12	66.54	69.96	389.64	78.88	324.39	83.88	183.29	387.64
L-AOM3-SMt Field 2	397.87	52.45	84.08	388.33	64.16	338.62	61.16	218.17	390.33
L-AOM3-SMt Field 3	376.95	59.12	54.25	334.96	85.08	321.31	87.08	222.13	396.96
L-AOM3-SMt Field 4	390.32	102.6	94.46	362.18	93.37	315.56	102.37	207.66	381.18
L-AOM3-SMt Field 5	392.65	89.98	96.14	378.88	78.22	333.23	78.22	214.28	383.88
L-AOM4-SMt Field 1	281.87	75.22	42.3	386.52	61.51	360.91	77.51	264.38	394.52
L-AOM4-SMt Field 2	392.22	53.26	58.18	366.5	120.64	347.38	120.64	251.73	380.5
L-AOM4-SMt Field 3	382.31	93.31	68.52	348.06	90.49	339.06	92.49	244.12	339.06
L-AOM4-SMt Field 4	391.97	101.07	97.09	388.22	71.97	315.16	73.97	217.36	331.22
L-AOM4-SMt Field 5	380.89	72.38	66.72	382.11	83.62	318.6	89.62	225.58	349.11
L-AOM5-SMt Field 1	368.44	58.66	44.18	346.44	65.18	288.51	66.18	179.97	351.44
L-AOM5-SMt Field 2	393.58	71.96	92.92	328.68	86.98	253.62	79.98	173.23	348.68
L-AOM5-SMt Field 3	391.31	91.08	67.77	332.34	94.49	246.33	89.49	174.33	329.34
L-AOM5-SMt Field 4	348.11	62.46	94.24	306.97	93.18	261.04	96.18	172.24	322.97
L-AOM5-SMt Field 5	328.66	57.11	76.18	352.16	79.01	266.16	55.01	181.18	322.86
L-AOM6-SMt Field 1	294.36	82.22	99.08	369.82	66.34	307.24	57.34	288.58	329.82
L-AOM6-SMt Field 2	338.45	91.78	94.82	340.4	61.86	328.36	55.86	281.36	326.88
L-AOM6-SMt Field 3	352.02	60.33	39.98	346.76	71.388	322.22	59.388	286.61	327.76
L-AOM6-SMt Field 4	339.76	63.34	48.84	302.28	63.34	307.18	58.34	278.79	332.28
L-AOM6-SMt Field 5	347.85	95.18	52.68	322.24	95.18	298.37	121.18	289.66	323.24

## Sheet: ELISA Data
Groups	Serum Activin-A	Tissue Activin-A	Serum Activin-B	Tissue Activin-B	Serum Activin-AB	Tissue Activin-AB	Serum Follistatin	Tissue Follistatin
NC1	206.67	403.98	168.25	266.62	136.74	234.16	2.18	8.42
NC2	234.08	391.45	189.12	419.26	272.09	247.11	2.63	4.3
NC3	201.28	393.39	119.21	279.11	186.18	215.46	2.44	3.82
NC4	198.17	309.98	209.38	284.29	134.81	210.55	3.89	4.19
NC5	243.23	301.21	159.11	447.18	135.64	251.38	4.86	6.38
NC6	208.68	312.77	110.18	326.77	268.11	233.66	5.87	8.96
NC7	261.47	362.41	219.42	357.41	133.03	269.09	3.86	7.56
NC8	288.37	387.25	213.97	254.25	135.39	309.2	4.64	5.52
NC9	261.79	378.89	206.03	283.89	279.16	279.33	2.44	6.23
NC10	317.49	313.63	215.48	272.63	120.84	311.89	4.35	3.73
NC11	309.66	329.87	112.66	445.87	132.41	305.78	4.46	7.54
NC12	287.74	426.03	224.02	274.03	276.74	296.22	2.51	9.1
NC13	233.94	413.3	226.15	289.3	149.91	278.65	4.33	5.74
NC14	296.02	429.08	203.11	278.08	143.18	298.26	4.11	3.92
NC15	307.32	443.29	124.02	295.29	161.55	304.87	2.59	3.98
NC16	256.23	302.16	171.85	438.16	171.58	271.18	3.68	4.34
NC17	291.38	438.27	229.36	379.27	132.09	303.05	4.86	3.86
NC18	320.81	457.61	109.77	387.61	264.33	308.78	5.78	4.21
NC19	313.33	476.82	214.05	396.82	140.26	303.36	3.42	5.77
NC20	293.15	505.01	183.19	380.01	280.56	316.92	3.86	4.44
S-AOM1	330.13	519.98	174.29	337.62	147.54	116.31	9.56	21.14
S-AOM2	443.21	509.89	181.31	231.26	224.13	118.15	10.12	19.56
S-AOM3	439.87	512.39	123.24	203.38	231.24	115.35	5.18	14.11
S-AOM4	396.71	529.98	221.47	212.29	139.67	133.057	10.77	18.46
S-AOM5	429.16	523.21	167.36	353.18	148.68	128.11	5.36	13.53
S-AOM6	487.19	519.03	115.69	338.77	241.114	109.6	10.61	11.05
S-AOM7	511.83	549.41	207.55	264.41	191.52	106.13	10.31	14.96
S-AOM8	457.24	516.25	196.81	275.25	146.11	114.66	5.76	15.577
S-AOM9	523.36	568.89	209.43	346.89	228.34	113.14	6.35	17.04
S-AOM10	391.06	509.63	226.74	374.63	140.44	125.81	8.74	9.92
S-AOM11	471.34	538.87	135.77	276.87	167.89	190.08	10.33	24.34
S-AOM12	533.07	589.77	216.02	362.03	258.93	118.33	9.78	17.35
S-AOM13	468.22	591.3	204.15	289.3	148.02	119.68	6.45	19.68
S-AOM14	524.41	514.08	219.11	289.08	218.19	205.85	11.08	9.39
S-AOM15	474.32	626.16	158.02	328.29	173.68	203.75	5.16	10.89
S-AOM16	442.18	640.45	216.85	356.16	131.61	212.19	5.52	16.12
S-AOM17	490.62	573.01	229.36	241.27	147.26	207.77	6.24	20.36
S-AOM18	449.71	523.61	147.77	233.61	247.79	131.26	6.19	15.21
S-AOM19	401.52	612.45	224.05	264.82	151.28	220.01	5.42	16.77
S-AOM20	543.09	639.82	197.19	281.01	237.69	214.19	6.86	15.44
S-AOM21	531.33	551.98	211.47	328.34	141.61	141.58	5.26	11.06
S-AOM22	497.49	547.27	162.36	349.21	136.64	193.13	6.47	10.51
S-AOM23	556.58	677.98	220.69	332.56	159.91	216.02	5.22	20.99
S-AOM24	566.17	646.39	199.55	244.31	157.18	189.34	5.09	13.42
S-AOM25	517.63	559.41	196.81	216.97	148.55	213.33	11.35	10.96
S-AOM26	449.01	616.77	209.43	239.45	156.09	122.25	10.86	14.56
S-AOM27	347.23	709.21	226.74	276.31	149.26	147.42	5.29	10.71
S-AOM28	542.51	671.89	149.77	364.98	146.97	121.01	6.17	12.42
S-AOM29	561.2	748.95	216.02	352.22	137.64	143.17	6.06	18.19
S-AOM30	394.35	753.98	204.15	379.23	131.51	151.31	5.18	13.1
L-AOM1	523.98	867.39	274.29	298.62	277.65	57.15	8.38	37.22
L-AOM2	541.89	737.98	281.31	319.26	283.18	45.62	13.52	28.17
L-AOM3	719.39	577.98	145.24	344.38	133.79	52.057	8.29	27.88
L-AOM4	459.98	698.45	269.47	312.29	272.18	68.11	8.14	41.19
L-AOM5	635.21	549.21	154.36	253.18	137.09	59.6	10.39	48.27
L-AOM6	661.03	1426.54	132.69	338.77	128.78	72.13	9.09	28.93
L-AOM7	629.41	514.98	260.55	324.41	272.12	116.66	11.17	39.96
L-AOM8	536.25	1123.25	247.81	302.25	281.15	63.14	15.12	34.58
L-AOM9	668.89	943.63	268.43	339.89	291.38	111.81	14.36	31.62
L-AOM10	603.63	967.87	279.93	254.63	136.34	90.08	15.17	33.34
L-AOM11	457.87	634.89	161.77	276.87	141.27	68.33	10.15	30.42
L-AOM12	741.77	719.3	265.39	213.22	307.48	79.68	8.01	42.03
L-AOM13	591.3	974.03	243.15	352.3	305.62	115.85	8.18	42.11
L-AOM14	634.08	979.29	249.11	269.08	132.21	53.75	15.37	39.36
L-AOM15	646.16	1069.27	136.02	258.29	130.93	72.19	12.53	29.89
L-AOM16	583.45	1129.16	221.85	246.16	159.16	123.77	14.72	40.12
L-AOM17	427.01	848.08	229.36	281.27	146.08	81.26	8.12	47.36
L-AOM18	709.61	1021.82	144.77	336.61	153.22	58.01	13.01	31.21
L-AOM19	562.45	659.61	237.05	344.82	131.81	84.19	14.77	36.77
L-AOM20	726.82	752.98	148.19	297.01	142.66	114.58	15.44	38.44
L-AOM21	411.98	791.01	276.87	337.34	175.05	83.13	8.06	42.06
L-AOM22	617.27	682.45	164.36	286.21	129.33	96.02	8.2	40.51
L-AOM23	468.98	1127.98	230.69	364.56	324.82	69.34	8.29	52.5
L-AOM24	666.39	728.39	155.55	257.31	129.85	88.33	14.42	33.42
L-AOM25	736.41	732.21	253.81	362.97	314.77	119.25	8.76	42.96
L-AOM26	759.71	789.41	268.43	372.45	321.43	63.42	9.46	34.56
L-AOM27	439.21	1138.77	276.96	384.01	276.96	71.01	9.71	38.71
L-AOM28	762.79	996.89	146.77	375.98	136.77	83.17	11.42	42.42
L-AOM29	748.05	817.25	139.02	383.39	139.02	126.58	8.69	41.19
L-AOM30	773.08	868.98	154.15	369.23	154.15	114.13	15.47	43.1

## Sheet: Gene Data
Groups	βA-Subunit	βB-Subunit	IIA Receptor	IIB Receptor	Smad2	Smad3	Smad4	Smad6	Smad7	Follistatin
NC1	1	1	1	1	1	1	1	1	1	1
NC2	1	1	1	1	1	1	1	1	1	1
NC3	1	1	1	1	1	1	1	1	1	1
NC4	1	1	1	1	1	1	1	1	1	1
NC5	1	1	1	1	1	1	1	1	1	1
NC6	1	1	1	1	1	1	1	1	1	1
NC7	1	1	1	1	1	1	1	1	1	1
NC8	1	1	1	1	1	1	1	1	1	1
NC9	1	1	1	1	1	1	1	1	1	1
NC10	1	1	1	1	1	1	1	1	1	1
NC11	1	1	1	1	1	1	1	1	1	1
NC12	1	1	1	1	1	1	1	1	1	1
NC13	1	1	1	1	1	1	1	1	1	1
NC14	1	1	1	1	1	1	1	1	1	1
NC15	1	1	1	1	1	1	1	1	1	1
NC16	1	1	1	1	1	1	1	1	1	1
NC17	1	1	1	1	1	1	1	1	1	1
NC18	1	1	1	1	1	1	1	1	1	1
NC19	1	1	1	1	1	1	1	1	1	1
NC20	1	1	1	1	1	1	1	1	1	1
S-AOM1	7.01	0.62	0.41	2.45	0.65	0.71	0.34	0.41	0.47	3.59
S-AOM2	5.42	0.5	0.27	1.93	0.42	0.59	0.17	0.43	0.15	3.98
S-AOM3	6.54	0.41	0.33	4.21	0.41	0.41	0.2	0.44	0.35	3.48
S-AOM4	7.18	0.48	0.24	4.33	0.31	0.45	0.23	0.4	0.48	4.12
S-AOM5	4.15	0.56	0.41	2.69	0.61	0.36	0.32	0.31	0.31	4.58
S-AOM6	4.23	0.38	0.52	2.56	0.66	0.62	0.19	0.29	0.27	4.78
S-AOM7	4.31	0.36	0.47	3.17	0.62	0.66	0.31	0.34	0.22	2.41
S-AOM8	4.8	0.38	0.24	3.54	0.59	0.69	0.2	0.32	0.16	2.78
S-AOM9	8.63	0.4	0.29	4.69	0.32	0.55	0.22	0.28	0.15	2.11
S-AOM10	8.74	0.34	0.23	5.88	0.39	0.51	0.32	0.41	0.29	2.1
S-AOM11	4.68	0.39	0.38	5.51	0.42	0.43	0.17	0.44	0.26	2.44
S-AOM12	5.66	0.42	0.49	3.89	0.51	0.56	0.31	0.49	0.34	1.99
S-AOM13	4.82	0.55	0.53	3.65	0.53	0.49	0.19	0.22	0.38	4.52
S-AOM14	8.42	0.36	0.32	3.74	0.61	0.69	0.18	0.56	0.39	4.74
S-AOM15	8.91	0.34	0.29	5.77	0.54	0.58	0.17	0.38	0.24	4.39
S-AOM16	8.28	0.46	0.23	2.71	0.52	0.51	0.33	0.34	0.44	2.19
S-AOM17	5.36	0.57	0.48	2.32	0.7	0.61	0.29	0.31	0.35	2.04
S-AOM18	9.57	0.38	0.51	4.33	0.36	0.72	0.2	0.23	0.27	2.54
S-AOM19	9.26	0.42	0.31	4.22	0.51	0.53	0.18	0.55	0.33	2.35
S-AOM20	4.75	0.44	0.23	4.51	0.62	0.76	0.31	0.49	0.38	2.48
S-AOM21	4.88	0.51	0.21	3.98	0.42	0.51	0.32	0.42	0.42	2.79
S-AOM22	5.21	0.35	0.26	3.59	0.56	0.69	0.33	0.5	0.38	2.01
S-AOM23	4.87	0.33	0.3	2.78	0.61	0.38	0.27	0.35	0.24	4.61
S-AOM24	7.64	0.53	0.51	3.14	0.63	0.49	0.2	0.32	0.26	4.08
S-AOM25	5.38	0.49	0.48	4.18	0.52	0.72	0.31	0.37	0.48	3.29
S-AOM26	5.87	0.44	0.24	4.64	0.41	0.68	0.29	0.41	0.22	4.48
S-AOM27	5.8	0.43	0.21	4.88	0.63	0.74	0.26	0.21	0.17	3.24
S-AOM28	4.61	0.32	0.29	3.64	0.64	0.68	0.21	0.23	0.19	2.31
S-AOM29	8.63	0.36	0.46	2.86	0.51	0.39	0.21	0.2	0.31	2.08
S-AOM30	8.84	0.41	0.41	2.97	0.38	0.7	0.28	0.22	0.18	2.03
L-AOM1	12.09	0.12	0.1	7.01	0.44	0.69	0.095	0.35	0.25	9.1
L-AOM2	14.96	0.11	0.11	9.42	0.49	0.61	0.116	0.19	0.22	7.8
L-AOM3	8.14	0.32	0.09	8.54	0.42	0.67	0.062	0.14	0.19	8.2
L-AOM4	7.48	0.12	0.11	9.18	0.44	0.63	0.057	0.294	0.14	8.4
L-AOM5	9.55	0.3	0.1	10.15	0.43	0.55	0.054	0.33	0.12	5.25
L-AOM6	13.23	0.32	0.09	11.23	0.21	0.61	0.063	0.3	0.1	4.8
L-AOM7	9.38	0.12	0.1	6.31	0.27	0.31	0.076	0.24	0.15	4.2
L-AOM8	9.19	0.1	0.1	8.8	0.29	0.37	0.084	0.19	0.19	4.85
L-AOM9	13.94	0.3	0.1	10.63	0.31	0.29	0.098	0.22	0.18	5.26
L-AOM10	13.62	0.09	0.09	7.74	0.42	0.35	0.109	0.3	0.21	5.71
L-AOM11	14.45	0.32	0.1	8.68	0.28	0.48	0.131	0.28	0.11	5.86
L-AOM12	13.89	0.12	0.09	6.66	0.51	0.51	0.067	0.36	0.1	6.12
L-AOM13	9.78	0.29	0.1	9.82	0.56	0.62	0.0596	0.34	0.09	3.46
L-AOM14	14.62	0.09	0.1	12.42	0.6	0.58	0.0795	0.24	0.15	5.98
L-AOM15	9.65	0.27	0.09	6.91	0.42	0.62	0.0799	0.28	0.19	7.54
L-AOM16	13.68	0.08	0.09	6.28	0.26	0.27	0.0853	0.18	0.12	9.24
L-AOM17	9.79	0.22	0.1	12.36	0.24	0.31	0.0964	0.26	0.21	9.36
L-AOM18	12.56	0.21	0.08	6.57	0.31	0.42	0.11064	0.29	0.22	7.45
L-AOM19	9.14	0.12	0.09	7.26	0.52	0.61	0.0629	0.4	0.14	6.32
L-AOM20	14.82	0.26	0.08	6.75	0.55	0.59	0.0691	0.27	0.16	6.88
L-AOM21	9.69	0.1	0.09	12.58	0.27	0.66	0.0822	0.36	0.19	9.86
L-AOM22	9.26	0.12	0.1	13.21	0.25	0.27	0.0711	0.39	0.21	9.12
L-AOM23	9.73	0.27	0.08	7.87	0.29	0.33	0.0666	0.36	0.08	5.45
L-AOM24	12.2	0.29	0.11	12.59	0.23	0.24	0.0718	0.16	0.1	3.98
L-AOM25	13.81	0.09	0.1	6.38	0.31	0.27	0.0598	0.19	0.08	4.15
L-AOM26	9.64	0.29	0.11	7.87	0.59	0.54	0.1118	0.28	0.11	3.68
L-AOM27	14.53	0.26	0.09	6.8	0.52	0.32	0.1098	0.35	0.09	9.54
L-AOM28	9.89	0.24	0.09	7.61	0.43	0.61	0.0964	0.24	0.1	4.22
L-AOM29	13.91	0.14	0.09	6.63	0.29	0.44	0.0999	0.23	0.2	3.68
L-AOM30	14.56	0.1	0.1	6.84	0.3	0.68	0.1184	0.34	0.15	9.52
